# Supplementary material for: NSD1 inactivation defines an immune cold, DNA hypomethylated subtype in squamous cell carcinoma
Source: Sci Rep. 2017 Dec 6;7:17064. doi: 10.1038/s41598-017-17298-x (PMC5719078; doi:10.1038/s41598-017-17298-x)
Supplement: Supplementary file 2 — Supplementary Dataset 1 [file 41598_2017_17298_MOESM2_ESM.xlsx]

## Sheet: NSD1_subtype_gene_table_with_So
Supplementary table 1: Genes overexpressed and/or hypomethylated in NSD1 subtypes of HNSC and LUSC (Realtive to other subtypes)
	Overexpressed/hypomethylated in HNSC NSD1 subtype								Overexpressed/hypomethylated in LUSC NSD1 subtype
Gene	Upregulated in the NSD1 subtype vs. other subtypes	Fold change expression (RSEM) in NSD1 subtype vs. other subtypes	Gene regions hypomethylated in NSD1 subtype	DNA methylation (Beta value) difference in NSD1 subtype vs. other subtypes	Probes within hypomethylated region	Gene features at hypomethylated probes	Hypomethylated probes that are also hypomethylated in LUSC NSD1 subtype	Hypomethylated probes that are also hypomethylated in Sotos syndrome	Upregulated in the NSD1 subtype vs. other subtypes	Fold change expression (RSEM) in NSD1 subtype vs. other subtypes	Gene regions hypomethylated in NSD1 subtype	DNA methylation (Beta value) difference in NSD1 subtype vs. other subtypes	Probes within hypomethylated region	Gene features at hypomethylated probes	Hypomethylated probes that are also hypomethylated in LUSC NSD1 subtype	Hypomethylated probes that are also hypomethylated in Sotos syndrome
A2ML1	NO								NO		A2ML1---Cluster1	-0.07	cg03490200, cg13863204, cg15769388, cg27653134	1stExon;5'UTR, TSS1500, Body
AACS	NO								NO		AACS---Cluster21	-0.1	cg21881338	Body
AACSL	YES	1.47							NO
AADACL2	NO								NO		AADACL2	-0.06	cg25159668	TSS1500
AADAT	YES	1.51	AADAT---Cluster1	-0.04	cg00150882, cg01654582, cg02602915, cg06339629, cg07678449, cg08247450, cg09639094, cg12506971, cg14239811, cg18716979, cg18729308	TSS1500;TSS200, TSS1500;TSS1500, 5'UTR;1stExon;5'UTR, Body;Body, 5'UTR;TSS200			NO
AARS2	NO								NO		AARS2---Cluster1	-0.07	cg00115567, cg10131297	Body, 3'UTR;TSS1500
ABAT	YES	2.42	ABAT---Cluster6	-0.06	cg03698956, cg20587543	TSS1500			NO
ABCC2	NO								NO		ABCC2---Cluster4	-0.09	cg13617376, cg17044311	Body
ABCC2	NO								NO		ABCC2---Cluster2	-0.05	cg05914069, cg09448875, cg14947634	TSS1500, TSS200, 1stExon;5'UTR
ABCF3	NO								NO		ABCF3---Cluster1	-0.08	cg05629195, cg09866366, cg13491563	TSS1500
ABHD12B	YES	1.96	ABHD12B---Cluster1	-0.2	cg01270593, cg07628705, cg17352004, cg26993848	5'UTR;Body, TSS1500;TSS1500			NO
ABHD2	NO		ABHD2---Cluster3	-0.06	cg02557652, cg04645817, cg10173620	3'UTR;3'UTR, Body;Body, 5'UTR;5'UTR			NO
ABHD8	NO		ABHD8---Cluster4	-0.12	cg08145177	5'UTR			NO
ABO	NO		ABO---Cluster5	-0.08	cg22535403	Body	cg22535403		NO		ABO---Cluster2	-0.07	cg07241568, cg24267699	TSS200, TSS1500	cg07241568, cg24267699
ABO	NO		ABO---Cluster2	-0.06	cg07241568, cg24267699	TSS200, TSS1500	cg07241568, cg24267699		NO		ABO---Cluster5	-0.06	cg22535403	Body	cg22535403
ABT1	NO								NO		ABT1---Cluster3	-0.08	cg07821407, cg09996902, cg16558530	Body
ABT1	NO								NO		ABT1---Cluster1	-0.08	cg02478829, cg05185573, cg05696715, cg06728252, cg12403253	Body
ABTB2	NO								NO		ABTB2---Cluster3	-0.07	cg01888411, cg20406267	1stExon, Body
ACADS	NO		ACADS---Cluster3	-0.04	cg01535453, cg08618068, cg09689449, cg10174836, cg10600917, cg15631966, cg27246729, cg27522780	Body, TSS200, 1stExon, 1stExon;5'UTR			NO
ACAP2	NO								NO		ACAP2---Cluster3	-0.11	cg06602478	Body
ACE2	YES	1.43							NO
ACO2	NO								NO		ACO2---Cluster8	-0.08	cg08172947	Body
ACOT2	NO								NO		ACOT2---Cluster1	-0.05	cg01498900, cg05012125, cg10120829, cg15441731	TSS200, 5'UTR;1stExon, 1stExon
ACOX2	NO								NO		ACOX2---Cluster1	-0.08	cg02259384, cg16209444, cg16587010	TSS1500, 5'UTR
ACSL5	NO								NO		ACSL5---Cluster1	-0.11	cg00022688, cg03271650, cg04214573, cg04844987, cg16920551	5'UTR;5'UTR;1stExon;5'UTR, TSS200;5'UTR;5'UTR, 5'UTR;1stExon;5'UTR
ACSL5	NO								NO		ACSL5---Cluster2	-0.1	cg02402091, cg16066219, cg18733757, cg25780389	TSS1500;1stExon;5'UTR;5'UTR, TSS1500;TSS200;5'UTR
ACSS1	NO		ACSS1---Cluster3	-0.08	cg14695804, cg15988792, cg22869025, cg23676480, cg26325723	1stExon;5'UTR, Body, TSS200			NO
ACSS3	NO		ACSS3---Cluster3	-0.09	cg01283289, cg10789281, cg11659501, cg13273396, cg21754400, cg24711649, cg26272220	1stExon, 1stExon;5'UTR, TSS200	cg01283289, cg10789281, cg11659501, cg13273396, cg21754400, cg24711649, cg26272220		NO		ACSS3---Cluster1	-0.1	cg00354572, cg01283289, cg05143887, cg08314603, cg10789281, cg11659501, cg13273396, cg21754400, cg23614791, cg24711649, cg25358039, cg25971727, cg26272220	TSS1500, 1stExon, 1stExon;5'UTR, TSS200	cg01283289, cg10789281, cg11659501, cg13273396, cg21754400, cg24711649, cg26272220
ACTG2	YES	1.33							NO
ACTN4	NO								NO		ACTN4---Cluster8	-0.09	cg26831416	Body
ACTR3C	NO								NO		ACTR3C---Cluster5	-0.12	cg21577356, cg24474409	TSS1500;5'UTR;5'UTR
ACVR2A	NO		ACVR2A---Cluster15	-0.12	cg27112146	Body			NO
ADAD2	NO								YES	1.84
ADAM21	NO								YES	1.67
ADAM21P1	NO								YES	1.44
ADAM32	NO		ADAM32---Cluster2	-0.11	cg03780701, cg05789704, cg08827307, cg11052259, cg14618996, cg16540080, cg22848598, cg26124318, cg26394257	Body, TSS200, TSS1500, 1stExon;5'UTR			NO
ADAM9	NO								NO		ADAM9---Cluster2	-0.15	cg05022368	Body;Body;Body;Body
ADAMTS17	YES	1.83							YES	1.65
ADAMTS20	YES	1.46							NO
ADAMTS3	NO		ADAMTS3---Cluster1	-0.08	cg01664241, cg08324945	TSS1500			NO
ADAMTSL1	NO		ADAMTSL1---Cluster1	-0.26	cg00116234, cg16714091	1stExon;1stExon, TSS1500;TSS1500			NO
ADAMTSL4	YES	1.45							NO
ADAP1	NO								NO		ADAP1---Cluster6	-0.16	cg15015122	Body
ADCK4	NO								NO		ADCK4---Cluster6	-0.04	cg08257600	Body;Body
ADCK5	NO								YES	1.31	ADCK5---Cluster2	-0.1	cg04548483, cg06948878, cg24513449	TSS1500, Body
ADCY5	NO		ADCY5---Cluster5	-0.11	cg08598988, cg25661931	1stExon			NO
ADH1C	YES	1.68							YES	4.77
ADM2	NO		ADM2---Cluster3	-0.04	cg06367659, cg14630839, cg18072871	TSS200			NO
ADRB1	NO								NO		ADRB1---Cluster2	-0.07	cg05575054, cg13848598, cg14826456	1stExon
ADRM1	NO								NO		ADRM1---Cluster1	-0.08	cg00940514	Body;Body
ADSS	NO								NO		ADSS---Cluster1	-0.07	cg01012879, cg16991858	Body
ADSSL1	YES	1.43							NO		ADSSL1---Cluster7	-0.06	cg10797850, cg19426827	3'UTR;3'UTR, Body
AFAP1L2	NO		AFAP1L2---Cluster5	-0.08	cg04784635	Body;Body	cg04784635		NO		AFAP1L2---Cluster6	-0.09	cg04784635	Body;Body	cg04784635
AFF1	NO								NO		AFF1---Cluster1	-0.05	cg01170486, cg01477835, cg21571135	Body;Body
AGAP1	NO		AGAP1---Cluster41	-0.19	cg06430772, cg26182780	Body;Body			NO		AGAP1---Cluster45	-0.07	cg10455413, cg23337031, cg25846061, cg26649904	Body;Body
AGAP11	NO								YES	1.63	AGAP11---Cluster1	-0.1	cg01004363, cg14209784	TSS1500;Body		cg14209784
AGMAT	NO								NO		AGMAT---Cluster1	-0.06	cg01540571, cg02900441, cg17385448, cg17759086	Body, TSS200, 1stExon
AGR2	YES	1.69							NO
AHCYL2	NO		AHCYL2---Cluster8	-0.1	cg14755690	Body;Body			NO
AHNAK2	NO								NO		AHNAK2---Cluster3	-0.07	cg01513078, cg06799735, cg11138227, cg23385208	Body
AHRR	YES	1.72							NO
AIFM2	NO		AIFM2---Cluster4	-0.17	cg04859918	TSS1500			NO
AIM2	NO		AIM2---Cluster1	-0.05	cg11003133, cg27541604	5'UTR, 5'UTR;1stExon	cg11003133, cg27541604		NO		AIM2---Cluster1	-0.06	cg11003133, cg27541604	5'UTR, 5'UTR;1stExon	cg11003133, cg27541604
AK7	YES	1.46							NO
AKNA	NO								NO		AKNA---Cluster2	-0.09	cg13995427, cg14080475	Body, 5'UTR
AKR1B1	NO								NO		AKR1B1---Cluster1	-0.06	cg00174851, cg04663564	Body, TSS1500
AKR1C1	YES	1.36							NO
AKR1C2	YES	1.61	AKR1C2---Cluster3	-0.07	cg19648686	Body;Body;Body			NO
AKR1C2	YES	1.61	AKR1C2---Cluster1	-0.05	cg00863716	TSS1500;TSS1500			NO
AKR1C3	NO		AKR1C3---Cluster1	-0.1	cg07665352	TSS1500			NO
AKR1E2	NO								NO		AKR1E2---Cluster1	-0.04	cg00578885, cg09305334, cg19850463	TSS1500
AKR7A3	YES	3.03	AKR7A3---Cluster4	-0.31	cg07037032	Body	cg07037032		YES	2.57	AKR7A3---Cluster3	-0.15	cg07037032	Body	cg07037032
AKR7L	NO								YES	1.44
ALDH1A3	NO								NO		ALDH1A3---Cluster3	-0.19	cg11542394, cg12354122, cg13615592, cg19224278, cg19510698, cg21359747, cg23191950, cg25943719, cg27652350	TSS1500, Body		cg19510698, cg25943719
ALDH3A1	YES	1.53	ALDH3A1---Cluster3	-0.12	cg12258471, cg27451508	TSS1500;5'UTR;TSS1500, TSS1500			NO
ALDH3B1	NO								NO		ALDH3B1---Cluster3	-0.11	cg02331303, cg05620821, cg07730301, cg15322932, cg20157095, cg24390938	1stExon;5'UTR;5'UTR;1stExon;5'UTR, TSS200;TSS200;5'UTR, 5'UTR;5'UTR;5'UTR
ALDH4A1	NO								NO		ALDH4A1---Cluster18	-0.1	cg22390041, cg25384423	Body;Body, Body;Body;Body
ALDH5A1	NO		ALDH5A1---Cluster5	-0.06	cg25181693, cg26943671	Body;Body			NO
ALDOC	NO		ALDOC---Cluster1	-0.05	cg02344926, cg06367117, cg13990559, cg14501061, cg14668747, cg15692239, cg15835620, cg27183188	TSS200, 5'UTR;1stExon			NO
ALG1L	NO		ALG1L---Cluster1	-0.09	cg07473553	5'UTR			NO
ALG3	NO		ALG3---Cluster7	-0.05	cg15872043	3'UTR;Body;Body;3'UTR			NO
ALOX12	YES	1.4							NO
ALOX12P2	YES	1.35							NO
ALOX15	YES	1.48							YES	2.41
ALS2CR11	YES	1.66							YES	2.02
ALS2CR4	NO								NO		ALS2CR4---Cluster10	-0.1	cg23523215	TSS1500;TSS1500
ALS2CR4	NO								NO		ALS2CR4---Cluster2	-0.1	cg00656820	Body;Body
ALX3	NO								YES	1.52	ALX3---Cluster3	-0.06	cg05622465, cg08478074, cg16127759	1stExon, TSS200, TSS1500
AMACR	NO		AMACR---Cluster8	-0.28	cg23960088	Body;Body;Body;Body;Body;Body	cg23960088		YES	1.37	AMACR---Cluster8	-0.18	cg23960088	Body;Body;Body;Body;Body;Body	cg23960088
AMIGO2	NO								NO		AMIGO2---Cluster9	-0.1	cg18436898, cg23829318, cg26378518	Body;Body
AMN	YES	2.07	AMN---Cluster4	-0.28	cg06920667	Body			YES	1.77	AMN---Cluster4	-0.08	cg08147181, cg14270581, cg23897302	Body		cg23897302
AMOTL1	NO								NO		AMOTL1---Cluster3	-0.08	cg02837456, cg16943185, cg25371036	TSS1500, Body
AMT	NO								YES	1.41
AMY1A	YES	1.34							NO
ANKK1	YES	1.48	ANKK1---Cluster1	-0.12	cg02682525, cg06976250, cg14455319, cg15946653, cg16158779, cg16405454, cg20667575	TSS1500, 1stExon, Body, TSS200	cg02682525, cg06976250, cg14455319, cg15946653, cg16158779, cg16405454, cg20667575		YES	1.87	ANKK1---Cluster1	-0.13	cg02682525, cg06976250, cg14455319, cg15946653, cg16158779, cg16405454, cg20667575	TSS1500, 1stExon, Body, TSS200	cg02682525, cg06976250, cg14455319, cg15946653, cg16158779, cg16405454, cg20667575
ANKLE1	YES	2.08	ANKLE1---Cluster1	-0.06	cg00433770, cg02221750, cg15110403, cg21435336, cg27101125	5'UTR;1stExon, Body, 1stExon			NO
ANKMY2	NO		ANKMY2---Cluster1	-0.08	cg10276016, cg19661309, cg23859055	3'UTR, Body	cg19661309, cg23859055		NO		ANKMY2---Cluster2	-0.07	cg19661309, cg23859055	Body	cg19661309, cg23859055
ANKRD13A	NO								NO		ANKRD13A---Cluster4	-0.05	cg02927618, cg12870014	Body
ANKRD13B	NO								NO		ANKRD13B---Cluster11	-0.05	cg19782446	Body
ANKRD13D	NO								YES	1.21
ANKRD2	YES	1.33							NO		ANKRD2---Cluster1	-0.05	cg02950892, cg10343327, cg17552801, cg22889914	TSS1500;TSS1500, TSS200;TSS200
ANKRD22	NO								NO		ANKRD22---Cluster2	-0.08	cg11177614	Body
ANKRD35	YES	1.39							NO		ANKRD35---Cluster3	-0.09	cg05263666	Body
ANKRD45	YES	1.53							YES	2.03
ANKRD53	NO		ANKRD53---Cluster1	-0.11	cg00421335, cg15165122	Body;Body	cg00421335, cg15165122		NO		ANKRD53---Cluster1	-0.15	cg00421335, cg15165122	Body;Body	cg00421335, cg15165122
ANKRD56	YES	1.41	ANKRD56---Cluster1	-0.13	cg01751800, cg10057126	TSS1500			NO
ANKRD6	NO		ANKRD6---Cluster3	-0.14	cg15232240, cg15270687	5'UTR			NO
ANTXR2	NO		ANTXR2---Cluster2	-0.07	cg01174264, cg02891774	Body;Body			NO
ANXA11	NO		ANXA11---Cluster2	-0.1	cg02291020	5'UTR;5'UTR;5'UTR	cg02291020		NO		ANXA11---Cluster2	-0.08	cg02291020	5'UTR;5'UTR;5'UTR	cg02291020
ANXA9	YES	2.07	ANXA9---Cluster1	-0.25	cg04144222, cg07479786, cg13912599, cg20437604, cg25468058	TSS1500, 3'UTR, Body, 1stExon;5'UTR			NO
AOX1	NO								NO		AOX1---Cluster4	-0.05	cg22953017	Body
AP2A2	NO								NO		AP2A2---Cluster7	-0.04	cg03325346, cg04337594, cg17547742, cg22143635, cg25255113	Body
AP2M1	NO								NO		AP2M1---Cluster1	-0.07	cg00064020, cg05573306, cg06192549, cg09602452, cg16301768	5'UTR;5'UTR, Body;Body
AP2M1	NO								NO		AP2M1---Cluster3	-0.05	cg08421983, cg16703193	TSS1500;TSS1500
AP3B2	NO		AP3B2---Cluster1	-0.05	cg00673286, cg03043296, cg05335955, cg10614025, cg21669441, cg27279991	Body			NO
APBB1	NO		APBB1---Cluster2	-0.14	cg03559682, cg13334650, cg26120958	5'UTR;5'UTR	cg03559682, cg13334650, cg26120958		NO		APBB1---Cluster2	-0.06	cg03559682, cg13334650, cg26120958	5'UTR;5'UTR	cg03559682, cg13334650, cg26120958
APC2	YES	2.11							NO
APCDD1L	NO		APCDD1L---Cluster6	-0.05	cg07402669, cg14546153, cg20600210, cg23418591	TSS200, TSS1500			NO
APH1B	NO								NO		APH1B---Cluster1	-0.09	cg01222408, cg17207590	Body;Body
APLP2	NO								NO		APLP2---Cluster18	-0.1	cg24860589	Body;Body;Body;Body;Body;Body
APOBEC3G	NO								NO		APOBEC3G---Cluster1	-0.08	cg22902400, cg23896816	5'UTR;1stExon
APOBEC3H	NO		APOBEC3H---Cluster1	-0.2	cg17972162, cg24424889	Body;Body;Body;Body, 5'UTR;5'UTR;5'UTR;5'UTR	cg24424889		NO		APOBEC3H---Cluster2	-0.1	cg24424889	5'UTR;5'UTR;5'UTR;5'UTR	cg24424889
APOL1	NO		APOL1---Cluster1	-0.04	cg07713361, cg08415592, cg11306361, cg26758857	5'UTR;5'UTR;1stExon;1stExon;5'UTR;1stExon;1stExon;5'UTR, TSS200;TSS200;TSS200;TSS200	cg07713361, cg08415592, cg11306361, cg26758857		NO		APOL1---Cluster1	-0.08	cg07713361, cg08415592, cg11306361, cg18448426, cg26758857	5'UTR;5'UTR;1stExon;1stExon;5'UTR;1stExon;1stExon;5'UTR, TSS200;TSS200;TSS200;TSS200, TSS1500;TSS1500;TSS1500;TSS1500	cg07713361, cg08415592, cg11306361, cg26758857
APOL6	NO								NO		APOL6---Cluster1	-0.04	cg02494781, cg09432376, cg15318861, cg19853703, cg21205978	5'UTR;1stExon, TSS200, 5'UTR, TSS1500
APP	NO								NO		APP---Cluster1	-0.06	cg01286133, cg18597421, cg19788250	Body;Body;Body;Body;Body
AQP11	NO								NO		AQP11---Cluster1	-0.05	cg05800289, cg06022507	1stExon
AQP3	NO								YES	1.97
AQP5	YES	1.4							YES	2.48
AREG	NO		AREG---Cluster2	-0.09	cg02334660, cg26611070	Body			NO
ARFRP1	NO								NO		ARFRP1---Cluster4	-0.06	cg03947749, cg08554554	3'UTR;3'UTR
ARHGAP27	NO		ARHGAP27---Cluster6	-0.13	cg22153994	TSS1500;5'UTR			NO
ARHGAP32	NO								YES	1.28
ARHGAP4	YES	1.54	ARHGAP4---Cluster2	-0.14	cg05906362, cg13273147, cg26918720	TSS1500;TSS1500, TSS200;TSS200			NO
ARHGEF16	NO								NO		ARHGEF16---Cluster12	-0.07	cg08711320, cg09853936, cg15902830, cg24039149	Body		cg09853936
ARHGEF17	NO								NO		ARHGEF17---Cluster3	-0.12	cg02498311, cg03499808, cg03958883, cg11342106, cg23683674	1stExon
ARHGEF19	NO		ARHGEF19---Cluster4	-0.08	cg05764238	5'UTR			YES	1.31
ARHGEF3	NO		ARHGEF3---Cluster2	-0.1	cg01016119	Body;Body	cg01016119		NO		ARHGEF3---Cluster2	-0.14	cg01016119	Body;Body	cg01016119
ARHGEF4	NO								NO		ARHGEF4---Cluster6	-0.09	cg11838898	TSS1500;TSS1500
ARID1B	NO								NO		ARID1B---Cluster10	-0.08	cg05160248, cg17719099	Body;Body;Body
ARL10	NO		ARL10---Cluster4	-0.08	cg26929261	TSS1500			NO
ARL14	NO								NO		ARL14---Cluster2	-0.14	cg20725880, cg24147596	3'UTR;1stExon, 1stExon
ARL17A	NO								NO		ARL17A---Cluster1	-0.08	cg02665463, cg12311600, cg24910739	TSS200;TSS200, TSS1500;TSS1500;TSS1500;TSS1500, TSS1500;TSS1500
ARL3	NO								NO		ARL3---Cluster6	-0.09	cg24435571	3'UTR
ARL4A	NO								NO		ARL4A---Cluster5	-0.08	cg12785342, cg24092907	3'UTR;3'UTR;3'UTR
ARL9	NO		ARL9---Cluster2	-0.09	cg04638014, cg11482719, cg14775423	TSS200, 5'UTR	cg04638014, cg11482719, cg14775423		YES	1.6	ARL9---Cluster1	-0.09	cg02786012, cg04638014, cg06922635, cg07846311, cg11482719, cg14775423, cg15846316	5'UTR;1stExon, TSS200, 5'UTR	cg04638014, cg11482719, cg14775423
ARMC7	NO		ARMC7---Cluster5	-0.15	cg10590861	Body	cg10590861		NO		ARMC7---Cluster2	-0.06	cg02186444, cg10590861	Body	cg10590861
ARMCX1	NO		ARMCX1---Cluster4	-0.12	cg09813276, cg18731813, cg19687016, cg20291091, cg23116589, cg25576048	1stExon;5'UTR, 5'UTR, TSS200	cg09813276, cg18731813, cg19687016, cg20291091, cg23116589, cg25576048		NO		ARMCX1---Cluster3	-0.09	cg09813276, cg12947498, cg18731813, cg19687016, cg20291091, cg23116589, cg25576048	1stExon;5'UTR, 5'UTR, TSS200	cg09813276, cg18731813, cg19687016, cg20291091, cg23116589, cg25576048
ARMCX2	YES	1.43	ARMCX2---Cluster3	-0.21	cg02626719, cg22343001, cg22873145, cg27348515	1stExon;5'UTR;5'UTR;1stExon, TSS200;TSS200	cg02626719, cg22343001, cg22873145, cg27348515		NO		ARMCX2---Cluster3	-0.15	cg02626719, cg22343001, cg22873145, cg27348515	1stExon;5'UTR;5'UTR;1stExon, TSS200;TSS200	cg02626719, cg22343001, cg22873145, cg27348515
ARMCX2	YES	1.43	ARMCX2---Cluster2	-0.1	cg01306265, cg10286829, cg22606540	5'UTR;5'UTR			NO
ARMCX3	NO		ARMCX3---Cluster2	-0.07	cg02295504, cg05453458, cg05832562, cg06900776, cg11704309, cg12177454, cg12691219, cg17731486, cg18809883, cg22206855, cg24829975	5'UTR;1stExon;5'UTR;5'UTR, TSS200;5'UTR;5'UTR, TSS200;TSS200;TSS1500, 1stExon;1stExon;5'UTR;5'UTR;TSS1500, 5'UTR;5'UTR;5'UTR			NO
ARMCX6	NO		ARMCX6---Cluster1	-0.06	cg05592527, cg08464305, cg09781635, cg12030973, cg21899276, cg22151216, cg26438739	1stExon;1stExon;5'UTR;5'UTR, 5'UTR;5'UTR, TSS200;TSS200			NO
ARNT2	NO		ARNT2---Cluster9	-0.16	cg13805518, cg17865033	Body, TSS1500	cg13805518, cg17865033		NO		ARNT2---Cluster11	-0.1	cg13805518, cg17865033	Body, TSS1500	cg13805518, cg17865033
ARNT2	NO		ARNT2---Cluster5	-0.09	cg05201477, cg20775959	TSS1500			NO
ARNTL2	NO								NO		ARNTL2---Cluster1	-0.06	cg01986577, cg17367616, cg26165146	TSS1500
ARRB1	NO								NO		ARRB1---Cluster7	-0.07	cg22110267	Body;Body
ARSG	NO		ARSG---Cluster1	-0.25	cg00117908, cg25456728	5'UTR, TSS1500			NO
ARSI	NO		ARSI---Cluster4	-0.04	cg12281328, cg15101980, cg17953141, cg25780607, cg26292378, cg26530201	1stExon, 5'UTR;1stExon, TSS200			NO		ARSI---Cluster4	-0.05	cg14105467	3'UTR
ARTN	YES	1.61	ARTN---Cluster2	-0.15	cg01891209, cg13392029, cg16996266, cg23212751, cg26074140	TSS1500;5'UTR;1stExon;5'UTR;5'UTR;5'UTR, TSS1500;5'UTR;5'UTR;5'UTR;TSS1500, TSS1500;5'UTR;5'UTR;TSS200;5'UTR, TSS1500;Body;Body;Body;Body			NO
ARTN	YES	1.61	ARTN---Cluster3	-0.04	cg04259904, cg06207804, cg06526872, cg12599982, cg13246856, cg15962314, cg20276103, cg20452714, cg21519202, cg22930187	1stExon;1stExon;5'UTR;1stExon;5'UTR;5'UTR, 5'UTR;5'UTR;5'UTR;TSS1500, TSS200;TSS200;TSS200, 1stExon;1stExon;5'UTR;1stExon;5'UTR;5'UTR;TSS1500			NO
AS3MT	YES	1.37	AS3MT---Cluster1	-0.09	cg00086670, cg02921697, cg08856941, cg11784071, cg16989281, cg24592962, cg25143771, cg26207201	TSS200, Body, TSS1500			NO
ASB9	NO								NO		ASB9---Cluster1	-0.06	cg01540916, cg08973369	TSS200;TSS1500;TSS1500;TSS1500, TSS1500;TSS1500;1stExon;5'UTR;TSS1500
ASCC2	NO								NO		ASCC2---Cluster6	-0.08	cg18253910	5'UTR
ASPG	YES	1.79							NO
ASPH	NO								NO		ASPH---Cluster3	-0.09	cg01141645, cg04958191, cg12817389	TSS1500;TSS1500;TSS1500;TSS1500;TSS1500, Body;TSS200;TSS200;Body;TSS200;TSS200;TSS200;Body;TSS200;TSS200;Body;Body
ASPRV1	YES	1.83	ASPRV1---Cluster2	-0.32	cg02832915, cg05298696, cg09868768	1stExon	cg02832915, cg05298696, cg09868768		YES	1.59	ASPRV1---Cluster2	-0.13	cg02832915, cg05298696, cg09868768	1stExon	cg02832915, cg05298696, cg09868768
ASPSCR1	NO		ASPSCR1---Cluster8	-0.22	cg04784499, cg11511084	Body			NO
ATAD3A	NO								NO		ATAD3A---Cluster1	-0.08	cg05947649, cg14651254	5'UTR;Body;Body
ATAD3C	NO								YES	1.47
ATF6B	NO								NO		ATF6B---Cluster4	-0.12	cg02210149, cg04322718, cg06267728, cg09149894, cg11580844, cg12942597, cg14155035, cg14762784, cg21548749, cg24004685	TSS1500;TSS1500;Body
ATG16L2	NO								YES	1.35
ATG9B	YES	1.52							NO
ATHL1	NO								YES	1.38
ATL1	NO		ATL1---Cluster2	-0.14	cg07159958, cg13097993	TSS200;5'UTR;TSS200	cg07159958, cg13097993		NO		ATL1---Cluster2	-0.08	cg07159958, cg13097993	TSS200;5'UTR;TSS200	cg07159958, cg13097993
ATN1	NO								NO		ATN1---Cluster8	-0.07	cg10162209	5'UTR;5'UTR
ATP13A4	YES	1.61							NO		ATP13A4---Cluster1	-0.12	cg05820087, cg19795338	1stExon, TSS1500
ATP13A5	YES	2.27							YES	2.18
ATP6V1B1	YES	1.55							NO
ATP8B1	NO								NO		ATP8B1---Cluster3	-0.07	cg18085435	TSS1500
ATRNL1	NO		ATRNL1---Cluster2	-0.06	cg06055013, cg20382695, cg23635429, cg23764381, cg24252925	1stExon, Body, TSS1500			NO
AUTS2	NO		AUTS2---Cluster18	-0.07	cg09009070, cg20680265	Body;Body	cg09009070, cg20680265		NO		AUTS2---Cluster18	-0.07	cg09009070, cg20680265	Body;Body	cg09009070, cg20680265
AVPI1	NO								NO		AVPI1---Cluster2	-0.08	cg08181251, cg12724221	5'UTR, TSS1500
AZGP1	YES	1.44							NO
B3GALNT1	NO								NO		B3GALNT1---Cluster1	-0.07	cg00160619, cg12349858, cg13279566, cg16496687, cg20841906, cg21146905, cg23252387, cg25469234	TSS200;TSS200;TSS200;TSS200;TSS1500, 5'UTR;5'UTR;5'UTR;5'UTR;5'UTR, 5'UTR;5'UTR;5'UTR;TSS200;5'UTR, 5'UTR;5'UTR;5'UTR;5'UTR;TSS1500, 5'UTR;5'UTR;5'UTR;1stExon;5'UTR;5'UTR
B3GALNT2	NO								NO		B3GALNT2---Cluster5	-0.1	cg07836225	Body
B3GNT3	YES	1.65							NO
B3GNT6	YES	1.55							NO
B3GNT8	NO								NO		B3GNT8---Cluster1	-0.07	cg00498024, cg16849024, cg20557104	5'UTR
B4GALNT1	NO		B4GALNT1---Cluster2	-0.05	cg02264922, cg24009736	5'UTR			NO
B4GALNT3	YES	1.64							NO
B4GALNT4	YES	1.53							NO
B4GALT5	NO		B4GALT5---Cluster1	-0.06	cg00340958	Body	cg00340958		NO		B4GALT5---Cluster1	-0.14	cg00340958	Body	cg00340958
BAALC	NO								NO		BAALC---Cluster5	-0.16	cg19790640, cg23816247	Body;Body;TSS1500
BAG2	NO		BAG2---Cluster3	-0.09	cg10230427, cg27164797	Body			NO
BAG3	NO								NO		BAG3---Cluster1	-0.08	cg01303372	Body
BAHCC1	NO								NO		BAHCC1---Cluster4	-0.07	cg01419914, cg01681525, cg06636541, cg12846139, cg16779839, cg22149184, cg22230229, cg23515853	Body, TSS1500
BAIAP2	NO								NO		BAIAP2---Cluster11	-0.08	cg03916756, cg10063663, cg19176696, cg26987720	Body;Body;Body;Body
BAIAP3	YES	2.16	BAIAP3---Cluster12	-0.1	cg08949164	TSS1500			NO
BANK1	NO								NO		BANK1---Cluster2	-0.14	cg05935311, cg14855874, cg20762861, cg25023994, cg27064287, cg27140058	TSS200;TSS200, Body;Body, 5'UTR;1stExon;1stExon;5'UTR, 1stExon;1stExon
BAP1	NO								NO		BAP1---Cluster1	-0.04	cg02520660, cg16871520	Body
BARX2	NO								NO		BARX2---Cluster4	-0.09	cg07355688, cg21697198	Body
BATF	NO								NO		BATF---Cluster2	-0.17	cg09937039, cg10495270, cg14424070, cg15645309, cg21158815, cg21531300, cg22995449	Body, 5'UTR;1stExon, TSS200
BATF2	NO		BATF2---Cluster2	-0.15	cg10392172, cg17321617	Body, 5'UTR;1stExon			NO
BBS5	NO		BBS5---Cluster2	-0.03	cg05847778, cg06202686, cg10006582, cg10536369, cg14386850, cg17792658, cg24812891	Body, 1stExon, TSS200, TSS1500			NO
BCAN	YES	1.33							NO
BCAR3	NO		BCAR3---Cluster7	-0.13	cg15925478	Body			NO
BCAS1	YES	1.51							YES	2.08
BCAS3	NO		BCAS3---Cluster5	-0.17	cg02372144, cg08477158	Body;Body			NO
BCAT1	NO								NO		BCAT1---Cluster7	-0.12	cg12371924, cg19008597, cg21500300	TSS200, TSS1500
BCHE	NO		BCHE---Cluster1	-0.13	cg09406615, cg16102247	1stExon;5'UTR			NO
BCL11A	NO								NO		BCL11A---Cluster23	-0.06	cg17738213	Body;Body;Body
BCL2L1	NO								NO		BCL2L1---Cluster1	-0.08	cg00300298, cg12873919, cg13989999, cg16137862, cg18787420	Body;Body, 5'UTR;5'UTR
BCL2L10	YES	1.66	BCL2L10---Cluster1	-0.14	cg03151554, cg03929531, cg14540387, cg15190747, cg22870280	TSS200, Body			YES	2.08
BCL2L11	NO		BCL2L11---Cluster5	-0.05	cg07547695	5'UTR;5'UTR;5'UTR			NO
BCL2L14	NO		BCL2L14---Cluster2	-0.11	cg01175610	5'UTR;TSS200;TSS200			NO
BCL2L15	NO		BCL2L15---Cluster1	-0.26	cg03325407, cg12486521, cg13801402, cg24550026	3'UTR, Body, 1stExon, 1stExon;5'UTR	cg03325407, cg12486521, cg13801402, cg24550026		YES	1.71	BCL2L15---Cluster1	-0.16	cg03325407, cg12486521, cg13801402, cg13991834, cg24550026	3'UTR, Body, 1stExon, TSS200, 1stExon;5'UTR	cg03325407, cg12486521, cg13801402, cg24550026
BCL3	NO								NO		BCL3---Cluster12	-0.08	cg26470501	Body
BCL6B	NO		BCL6B---Cluster3	-0.13	cg06700146, cg10137837, cg11353035, cg22975671	1stExon;5'UTR, 5'UTR, TSS200	cg06700146, cg10137837, cg11353035, cg22975671		NO		BCL6B---Cluster3	-0.1	cg06700146, cg10137837, cg11353035, cg15165676, cg22975671	1stExon;5'UTR, 5'UTR, TSS1500, TSS200	cg06700146, cg10137837, cg11353035, cg22975671
BCL9	NO		BCL9---Cluster7	-0.21	cg11754402, cg13195895, cg23997339, cg24307292	TSS1500			NO
BCMO1	YES	1.95							NO
BCO2	YES	1.77							NO		BCO2---Cluster3	-0.05	cg26581504	TSS200;Body
BCOR	NO								NO		BCOR---Cluster20	-0.05	cg08707617, cg26489179	5'UTR;5'UTR;5'UTR;5'UTR, Body;Body;Body;Body
BCR	NO								YES	1.29
BDNF	NO		BDNF---Cluster20	-0.13	cg15014679, cg18354203	Body;5'UTR;Body;5'UTR;5'UTR;5'UTR;Body;5'UTR;5'UTR;5'UTR;5'UTR;5'UTR;5'UTR;5'UTR;Body;Body;5'UTR, Body;5'UTR;Body;5'UTR;5'UTR;5'UTR;Body;5'UTR;5'UTR;5'UTR;5'UTR;5'UTR;5'UTR;5'UTR;5'UTR;Body;5'UTR			NO
BEST4	YES	2.12	BEST4---Cluster2	-0.26	cg01564925, cg03983398, cg04162691, cg04609640, cg06883089, cg19804249, cg25350789	1stExon, TSS1500, TSS200			YES	1.85	BEST4---Cluster1	-0.13	cg00367463, cg04108939, cg04886703, cg10431481, cg15502465	Body, 3'UTR
BEX5	YES	1.54	BEX5---Cluster1	-0.1	cg00400999, cg01386236, cg01671070, cg03993934, cg04599817, cg04924736, cg11673013, cg16567137, cg19637159	TSS200;TSS1500, 5'UTR;1stExon;5'UTR, 5'UTR;5'UTR, TSS1500;TSS1500, TSS200;5'UTR;1stExon			NO
BFSP1	NO								NO		BFSP1---Cluster2	-0.05	cg02795691, cg23032598, cg23985077, cg27500292	Body, Body;TSS1500, Body;Body
BHLHB9	NO		BHLHB9---Cluster1	-0.07	cg00968475, cg08638354, cg15309236, cg24392532	5'UTR;5'UTR;1stExon;5'UTR;1stExon;1stExon;1stExon;1stExon;5'UTR;5'UTR;5'UTR;1stExon, TSS1500;TSS1500;TSS1500;TSS1500;TSS1500;TSS1500, TSS200;TSS200;TSS200;TSS200;TSS200;TSS200, 5'UTR;5'UTR;5'UTR;5'UTR;5'UTR;5'UTR			NO
BHLHE40	NO								NO		BHLHE40---Cluster2	-0.07	cg01864791, cg02220837, cg18768347, cg26344982	Body
BIK	NO								NO		BIK---Cluster2	-0.09	cg02601893, cg03015585	Body
BIRC2	NO								NO		BIRC2---Cluster3	-0.11	cg11114757, cg22183731	TSS1500, Body
BLCAP	NO								NO		BLCAP---Cluster5	-0.08	cg01604401, cg03226872, cg09993814, cg11421182, cg17271585, cg17820025, cg18244708, cg24214471, cg24890964	5'UTR;TSS1500;5'UTR;5'UTR;5'UTR, 5'UTR;1stExon;5'UTR;5'UTR;5'UTR;5'UTR
BLK	YES	1.39							NO
BMF	NO								NO		BMF---Cluster2	-0.06	cg02313495, cg07887985, cg26662201	Body;Body;1stExon;1stExon, TSS200;5'UTR;TSS200;5'UTR
BMP3	NO								NO		BMP3---Cluster2	-0.1	cg01285706, cg05069909	Body
BMP7	YES	1.4	BMP7---Cluster1	-0.15	cg01362541, cg07781736, cg09269945, cg11598935, cg14845020, cg25318971	Body	cg01362541, cg07781736, cg09269945, cg11598935, cg25318971	cg01362541, cg09269945, cg11598935, cg25318971	NO		BMP7---Cluster1	-0.09	cg01362541, cg07781736, cg09269945, cg11598935, cg25318971	Body	cg01362541, cg07781736, cg09269945, cg11598935, cg25318971	cg01362541, cg09269945, cg11598935, cg25318971
BNC1	NO								NO		BNC1---Cluster3	-0.06	cg02713760, cg06523224, cg07016258, cg12250049, cg15736165, cg17124224	TSS1500, Body
BNIP3	NO								NO		BNIP3---Cluster1	-0.08	cg02038273, cg12751948, cg16592121, cg22473973	Body
BNIPL	NO		BNIPL---Cluster1	-0.16	cg11584936, cg12590494	5'UTR;Body, TSS1500;TSS1500			NO
BOLA1	NO		BOLA1---Cluster1	-0.12	cg06605933	TSS200			NO		BOLA1---Cluster2	-0.07	cg09045105, cg13169641	Body, 3'UTR
BOLA1	NO								NO		BOLA1---Cluster4	-0.05	cg24364827, cg27541317	Body
BRD9	NO								YES	1.3	BRD9---Cluster4	-0.15	cg07367113, cg24179734	Body;Body;Body
BRF1	NO								NO		BRF1---Cluster8	-0.02	cg04349219, cg06861200, cg13656149, cg27017580	Body;Body, Body, 3'UTR;3'UTR, Body;3'UTR
BRF2	NO								NO		BRF2---Cluster6	-0.12	cg19904653, cg20466478, cg22871204	TSS1500
BRSK2	YES	2.34	BRSK2---Cluster2	-0.21	cg00370047, cg05584361, cg13535416	Body, 3'UTR			NO
BSCL2	NO		BSCL2---Cluster7	-0.05	cg23916044	Body;Body;5'UTR			NO
BST2	NO		BST2---Cluster1	-0.07	cg01254505, cg01329005, cg09993699, cg11558551, cg12090003, cg16363586, cg20092122	TSS200, TSS1500, 1stExon			NO
BTBD16	YES	3.56	BTBD16---Cluster1	-0.23	cg00903452	Body			NO
BTBD19	NO		BTBD19---Cluster1	-0.1	cg00043599, cg14565781, cg22026616	Body, 1stExon	cg00043599, cg14565781, cg22026616		NO		BTBD19---Cluster1	-0.07	cg00043599, cg14565781, cg22026616	Body, 1stExon	cg00043599, cg14565781, cg22026616
BTBD7	NO								NO		BTBD7---Cluster2	-0.06	cg01715680, cg16034652	Body, 5'UTR;5'UTR;TSS1500
BVES	NO		BVES---Cluster2	-0.1	cg04337854	TSS1500			NO
BZW2	NO								NO		BZW2---Cluster9	-0.08	cg21660861	Body;5'UTR;5'UTR
C10orf105	YES	2	C10orf105---Cluster3	-0.17	cg05979232, cg07571519, cg10750182, cg19429405, cg23056923, cg24457649	5'UTR;Body, 3'UTR;3'UTR;Body, 5'UTR;1stExon;Body, TSS200;Body			YES	1.5
C10orf116	NO								NO		C10orf116---Cluster3	-0.1	cg18539332	TSS1500
C10orf125	NO		C10orf125---Cluster3	-0.07	cg12251804, cg19306063	Body;Body, 1stExon;1stExon			NO
C10orf26	NO								NO		C10orf26---Cluster7	-0.12	cg09671951	Body;Body
C10orf26	NO								NO		C10orf26---Cluster6	-0.1	cg09405083, cg15615645, cg19730379, cg25223634	5'UTR;Body;1stExon, Body;Body
C10orf26	NO								NO		C10orf26---Cluster1	-0.08	cg00037952, cg03161190, cg09038267, cg14015502, cg14939082, cg15227982, cg17740322, cg17894755, cg23247968, cg25104397, cg26640901, cg27517345	TSS1500;Body, TSS200;Body, Body, 5'UTR;Body;1stExon
C10orf55	NO								YES	1.51	C10orf55---Cluster1	-0.08	cg00303111, cg12858416	5'UTR;Body;Body
C10orf81	NO								NO		C10orf81---Cluster2	-0.12	cg10627429, cg11204562, cg16526673, cg22618337	TSS200, TSS1500
C10orf91	YES	2.74	C10orf91---Cluster2	-0.18	cg01512840, cg12978253, cg22045288	Body, TSS200, TSS1500			NO
C10orf99	NO								NO		C10orf99---Cluster1	-0.08	cg01558777, cg10737718	Body, 5'UTR;1stExon
C11orf16	NO								YES	2.09	C11orf16---Cluster2	-0.13	cg02382426, cg03067403, cg08568550, cg09674867, cg12906748, cg22030047	TSS200, 5'UTR, 1stExon;5'UTR
C11orf16	NO								YES	2.09	C11orf16---Cluster1	-0.09	cg01643624, cg10797090, cg14983293	TSS1500
C11orf48	NO								NO		C11orf48---Cluster2	-0.12	cg02375832, cg08077155, cg09177194	5'UTR, Body
C11orf53	NO		C11orf53---Cluster4	-0.06	cg14675241	Body	cg14675241		YES	2.9	C11orf53---Cluster2	-0.14	cg03554573, cg06978117, cg14675241, cg18246298, cg21127079	Body	cg14675241	cg03554573, cg06978117, cg18246298
C11orf70	NO								YES	1.66	C11orf70---Cluster3	-0.19	cg16463558	Body
C11orf88	YES	1.67							NO
C11orf9	YES	1.59	C11orf9---Cluster5	-0.08	cg08368973, cg12690575	TSS1500, Body;Body			NO		C11orf9---Cluster5	-0.09	cg14981432	3'UTR;3'UTR
C11orf93	NO								NO		C11orf93---Cluster1	-0.07	cg05216221, cg05309179, cg09538401, cg10338785, cg15299978, cg24285858	5'UTR;TSS1500, 5'UTR
C11orf95	NO								NO		C11orf95---Cluster4	-0.12	cg04986616	TSS1500
C12orf36	NO								YES	2.07
C12orf53	YES	1.34	C12orf53---Cluster1	-0.07	cg00238770, cg12376068, cg20863756, cg23738734	5'UTR, 5'UTR;1stExon			NO
C12orf54	NO								YES	2.3
C12orf68	NO								NO		C12orf68---Cluster3	-0.08	cg07454491, cg14793287, cg15959252, cg20954987	1stExon, 3'UTR;1stExon		cg15959252
C12orf74	NO								YES	2.23	C12orf74---Cluster1	-0.14	cg12755471, cg25382573, cg26383838, cg27576271	TSS200, 5'UTR;1stExon
C12orf75	NO		C12orf75---Cluster2	-0.11	cg10623913	Body			NO
C14orf143	NO								NO		C14orf143---Cluster10	-0.07	cg21510704, cg21804531	Body
C14orf182	NO		C14orf182---Cluster6	-0.05	cg25053413	Body	cg25053413		NO		C14orf182---Cluster7	-0.08	cg25053413	Body	cg25053413
C15orf41	NO								NO		C15orf41---Cluster3	-0.1	cg04819351, cg14810638	Body
C15orf52	NO								NO		C15orf52---Cluster2	-0.07	cg12732548, cg13474734	Body
C15orf55	NO								YES	1.52
C15orf56	YES	1.37							NO
C15orf58	NO								YES	1.27
C15orf62	YES	1.64							NO
C16orf62	NO		C16orf62---Cluster6	-0.07	cg26475649	Body			NO
C16orf63	NO		C16orf63---Cluster3	-0.23	cg05932648, cg08745197	TSS1500			NO
C16orf68	NO								NO		C16orf68---Cluster5	-0.08	cg04158290	3'UTR
C16orf74	NO								NO		C16orf74---Cluster6	-0.08	cg04497015	5'UTR
C16orf86	NO		C16orf86---Cluster1	-0.26	cg00545966, cg26449586	Body;TSS1500	cg00545966, cg26449586		NO		C16orf86---Cluster1	-0.14	cg00545966, cg26449586	Body;TSS1500	cg00545966, cg26449586
C16orf86	NO		C16orf86---Cluster2	-0.17	cg03675884, cg03980541, cg06637893	1stExon;5'UTR;TSS200, 1stExon;TSS1500	cg03675884, cg03980541, cg06637893		NO		C16orf86---Cluster2	-0.13	cg03675884, cg03980541, cg06637893	1stExon;5'UTR;TSS200, 1stExon;TSS1500	cg03675884, cg03980541, cg06637893
C17orf100	NO		C17orf100---Cluster5	-0.18	cg15288800	3'UTR;TSS1500;1stExon			NO
C17orf28	YES	1.85	C17orf28---Cluster1	-0.03	cg00806198, cg02910913, cg03154277, cg03443162, cg08449860, cg13258989, cg20935945, cg22806444	TSS200, Body, 1stExon, 1stExon;5'UTR			NO
C17orf51	NO								NO		C17orf51---Cluster5	-0.06	cg22648282	Body
C17orf82	NO		C17orf82---Cluster1	-0.1	cg00080125, cg11999631	3'UTR;1stExon		cg00080125	NO
C19orf21	YES	1.53							NO
C19orf36	NO								YES	1.64
C19orf46	YES	2.3	C19orf46---Cluster1	-0.18	cg17659920, cg18059891, cg18542098, cg21550442	5'UTR;1stExon, TSS200, Body			YES	1.86
C19orf51	YES	1.36							NO
C19orf54	NO		C19orf54---Cluster1	-0.1	cg02402423, cg08367223, cg14029117	1stExon;TSS1500, Body;TSS1500, 3'UTR			NO
C19orf77	YES	2.29							NO
C1orf103	NO		C1orf103---Cluster1	-0.09	cg02605776, cg04879281, cg15566506	TSS1500;TSS1500			NO
C1orf106	NO								NO		C1orf106---Cluster4	-0.07	cg06834507	Body;Body
C1orf107	NO		C1orf107---Cluster2	-0.2	cg04238303	TSS1500	cg04238303		NO		C1orf107---Cluster2	-0.12	cg04238303	TSS1500	cg04238303
C1orf110	YES	1.54							NO
C1orf113	NO		C1orf113---Cluster4	-0.13	cg10622536, cg17131183	TSS1500, TSS1500;TSS1500	cg10622536, cg17131183		NO		C1orf113---Cluster4	-0.07	cg10622536, cg17131183	TSS1500, TSS1500;TSS1500	cg10622536, cg17131183
C1orf116	NO								NO		C1orf116---Cluster4	-0.07	cg20738274	5'UTR;5'UTR
C1orf125	YES	1.61							NO
C1orf133	NO		C1orf133---Cluster3	-0.07	cg15926004, cg18234296	TSS1500;5'UTR			NO
C1orf172	NO								NO		C1orf172---Cluster7	-0.14	cg23609650	TSS1500
C1orf177	YES	1.38							NO
C1orf183	NO								YES	1.47
C1orf190	YES	1.58	C1orf190---Cluster1	-0.13	cg01431908, cg08160980, cg15696662, cg23431851	TSS200;Body, 1stExon;Body	cg01431908, cg08160980, cg15696662, cg23431851		YES	1.78	C1orf190---Cluster1	-0.08	cg01431908, cg08160980, cg15696662, cg23431851	TSS200;Body, 1stExon;Body	cg01431908, cg08160980, cg15696662, cg23431851
C1orf21	NO								NO		C1orf21---Cluster7	-0.07	cg10061342	5'UTR
C1orf226	NO								NO		C1orf226---Cluster4	-0.09	cg21547763, cg25212701	Body;1stExon, 5'UTR;Body;1stExon
C1orf51	YES	1.39	C1orf51---Cluster1	-0.15	cg00764612, cg01464052, cg09563216	TSS200, 1stExon;5'UTR			NO
C1orf51	YES	1.39	C1orf51---Cluster2	-0.04	cg06982544, cg07702853, cg07916884, cg10055771, cg11207983, cg15642292, cg21715963, cg21831898	TSS1500			NO
C1orf56	NO		C1orf56---Cluster2	-0.26	cg13072446, cg23822289	TSS1500;3'UTR;3'UTR	cg13072446, cg23822289		NO		C1orf56---Cluster4	-0.1	cg13072446, cg23822289	TSS1500;3'UTR;3'UTR	cg13072446, cg23822289
C1orf59	NO		C1orf59---Cluster1	-0.04	cg00328227, cg23680821, cg24737783	TSS200;TSS1500	cg00328227, cg23680821, cg24737783		YES	1.49	C1orf59---Cluster1	-0.07	cg00328227, cg23680821, cg24737783	TSS200;TSS1500	cg00328227, cg23680821, cg24737783
C1orf69	NO								YES	1.26
C1R	NO								NO		C1R---Cluster1	-0.08	cg05592114	Body
C20orf11	NO								YES	1.2
C20orf112	NO								NO		C20orf112---Cluster5	-0.12	cg24484138	5'UTR
C20orf114	YES	1.45							NO
C20orf118	NO								NO		C20orf118---Cluster1	-0.05	cg00414077, cg09227119, cg09241885, cg18062064, cg19448292	TSS200, TSS1500
C20orf134	NO								YES	1.53
C20orf195	YES	1.37							NO
C20orf197	YES	1.39							NO
C22orf27	NO								YES	1.27
C22orf28	NO								NO		C22orf28---Cluster5	-0.09	cg19380675, cg19972590, cg26431343	TSS1500
C22orf34	NO								YES	1.74
C2CD2	NO								NO		C2CD2---Cluster1	-0.09	cg00054774, cg04723534	Body
C2CD4B	NO								NO		C2CD4B---Cluster2	-0.12	cg01184271, cg09170903, cg10426464, cg15188182, cg19197212	TSS200, 5'UTR, 1stExon;5'UTR
C2orf15	YES	1.58							NO
C2orf65	YES	1.86	C2orf65---Cluster4	-0.25	cg08385486, cg11728519	5'UTR, TSS1500			YES	1.84	C2orf65---Cluster1	-0.06	cg00273449, cg01287476, cg02109484, cg02611848, cg02768694, cg17019053, cg17105755, cg20945085	TSS200, TSS1500	cg00273449, cg01287476, cg02109484, cg02611848, cg02768694, cg17019053, cg17105755, cg20945085	cg02109484, cg02611848, cg17019053, cg17105755, cg20945085
C2orf65	YES	1.86	C2orf65---Cluster1	-0.13	cg00273449, cg01287476, cg02109484, cg02611848, cg02768694, cg17019053, cg17105755, cg20945085	TSS200, TSS1500	cg00273449, cg01287476, cg02109484, cg02611848, cg02768694, cg17019053, cg17105755, cg20945085	cg02109484, cg02611848, cg17019053, cg17105755, cg20945085	YES	1.84
C2orf71	YES	1.76							NO
C2orf81	NO		C2orf81---Cluster1	-0.23	cg02466544, cg03292743, cg05413277, cg13888593, cg24129222	3'UTR, Body		cg03292743, cg24129222	NO
C2orf86	NO		C2orf86---Cluster6	-0.08	cg21785710	Body;Body	cg21785710		NO		C2orf86---Cluster4	-0.07	cg17026973, cg21785710	Body;Body	cg21785710
C2orf88	NO		C2orf88---Cluster4	-0.11	cg10168635, cg11448068	TSS1500;5'UTR;TSS1500;5'UTR			NO		C2orf88---Cluster2	-0.11	cg04391205	TSS1500;5'UTR;TSS1500;5'UTR
C3orf1	NO								NO		C3orf1---Cluster1	-0.09	cg00261569	TSS1500
C3orf17	NO								NO		C3orf17---Cluster2	-0.08	cg02856124	Body;Body;Body
C3orf21	NO		C3orf21---Cluster11	-0.19	cg03032180, cg05486924, cg14641596, cg26062560	Body			NO		C3orf21---Cluster7	-0.06	cg02583282, cg02776768	Body
C3orf26	NO								NO		C3orf26---Cluster2	-0.06	cg00718336, cg06077670, cg24156261	Body;5'UTR;5'UTR, Body;Body;Body;Body
C3orf54	NO								YES	1.45
C3orf67	NO		C3orf67---Cluster2	-0.14	cg00891146, cg06028917	5'UTR			NO
C3orf70	YES	1.41							NO
C4orf19	NO								YES	1.68	C4orf19---Cluster6	-0.13	cg27348423	5'UTR
C4orf31	NO								NO		C4orf31---Cluster1	-0.11	cg00957698, cg10832655, cg18670770, cg18728025	5'UTR
C5orf30	NO								NO		C5orf30---Cluster3	-0.06	cg05225461, cg21184216	5'UTR
C5orf32	NO		C5orf32---Cluster5	-0.05	cg03529436, cg05148900, cg07395094, cg16552437, cg22434226, cg23500931	TSS200			NO
C5orf33	NO		C5orf33---Cluster9	-0.16	cg21586453	5'UTR;Body			NO
C5orf4	NO								NO		C5orf4---Cluster2	-0.09	cg02379533	Body
C6orf105	NO								NO		C6orf105---Cluster2	-0.13	cg08421910, cg10301879, cg15601361, cg26130669	Body;Body
C6orf132	NO								NO		C6orf132---Cluster3	-0.08	cg02570493	Body
C6orf134	NO								NO		C6orf134---Cluster1	-0.07	cg03591990, cg03969182, cg05439521, cg13542073	Body, TSS1500
C6orf141	NO								YES	2
C6orf147	NO								NO		C6orf147---Cluster3	-0.06	cg26186132	Body
C6orf147	NO								NO		C6orf147---Cluster2	-0.03	cg08289063, cg12938565, cg19690766	Body
C6orf150	NO								YES	1.93	C6orf150---Cluster1	-0.13	cg00463577, cg01735621, cg05525106, cg08905652, cg09527362, cg09931909, cg16353624, cg16390139, cg17162475, cg20758982, cg21283926, cg24713667, cg27279904	1stExon;5'UTR, TSS200, Body, 1stExon
C6orf154	YES	1.95							NO
C6orf168	YES	1.58							NO		C6orf168---Cluster1	-0.06	cg00007420, cg00210210, cg05137975	Body, TSS1500
C6orf218	YES	2.03							NO
C6orf223	YES	1.67	C6orf223---Cluster1	-0.18	cg02213045, cg16039071, cg18949415, cg19274606	TSS1500, TSS200, Body			YES	1.9
C6orf41	NO								YES	1.7
C7orf13	NO								NO		C7orf13---Cluster2	-0.08	cg00465958, cg02849937	Body;TSS1500
C7orf46	NO		C7orf46---Cluster2	-0.19	cg12293132, cg20396393	Body;Body;Body	cg12293132, cg20396393		NO		C7orf46---Cluster2	-0.13	cg06685724, cg08707078, cg09690326, cg12293132, cg15991262, cg20396393	Body;Body;Body	cg12293132, cg20396393
C7orf46	NO								NO		C7orf46---Cluster1	-0.04	cg01570551, cg01758870, cg04215179, cg05804949, cg09739081, cg18316613, cg18857889, cg22120345, cg26309111, cg26600954	1stExon;1stExon;1stExon, TSS200;TSS200;TSS200, Body;Body;Body, 5'UTR;5'UTR;1stExon;1stExon;1stExon;5'UTR
C7orf49	NO								NO		C7orf49---Cluster1	-0.04	cg00464046, cg20830848	Body;Body;5'UTR, Body;Body;Body
C7orf51	YES	2.07	C7orf51---Cluster2	-0.26	cg02327530, cg08626653, cg27203184	3'UTR, 5'UTR	cg08626653, cg27203184		NO		C7orf51---Cluster7	-0.13	cg08626653, cg27203184	5'UTR	cg08626653, cg27203184
C7orf57	YES	1.71							NO
C7orf58	YES	1.57							NO
C7orf68	NO								NO		C7orf68---Cluster4	-0.03	cg06770323, cg25915013	Body;Body, 3'UTR;3'UTR
C8orf4	NO		C8orf4---Cluster1	-0.17	cg13125627, cg17939444, cg21857346	TSS1500, TSS200			NO
C8orf40	NO								NO		C8orf40---Cluster2	-0.08	cg02641676, cg21189492	5'UTR;5'UTR;5'UTR;5'UTR;TSS1500, TSS1500;5'UTR
C8orf47	NO								NO		C8orf47---Cluster1	-0.06	cg01754037, cg03126821, cg05087842, cg08843039, cg12845520, cg19978209, cg20327862, cg25248750, cg26989202	Body;Body, TSS1500;TSS1500, TSS200;TSS200, 1stExon;5'UTR;1stExon;5'UTR
C8orf51	NO		C8orf51---Cluster2	-0.26	cg14963406	Body;TSS1500	cg14963406		NO		C8orf51---Cluster2	-0.14	cg14963406	Body;TSS1500	cg14963406
C8orf73	NO								NO		C8orf73---Cluster8	-0.07	cg20127859	TSS1500
C8orf84	NO		C8orf84---Cluster2	-0.24	cg02251349, cg09660970, cg19307528	Body	cg02251349, cg09660970, cg19307528	cg19307528	NO		C8orf84---Cluster2	-0.12	cg02251349, cg09660970, cg19307528, cg27132335	Body	cg02251349, cg09660970, cg19307528	cg19307528
C9orf125	NO		C9orf125---Cluster1	-0.26	cg05823563	TSS1500	cg05823563		NO		C9orf125---Cluster1	-0.08	cg05823563	TSS1500	cg05823563
C9orf167	YES	1.33							NO		C9orf167---Cluster3	-0.16	cg07717632, cg14409810, cg14560006	5'UTR, TSS1500
C9orf172	NO		C9orf172---Cluster3	-0.06	cg06047270	1stExon			NO
C9orf24	YES	1.6							NO
C9orf25	NO		C9orf25---Cluster1	-0.07	cg04021672, cg08578641, cg21236153, cg23579062	Body, Body;TSS1500		cg08578641, cg23579062	NO
CA12	NO								NO		CA12---Cluster2	-0.09	cg04192393, cg08947167, cg23931734	Body;Body
CA14	NO								YES	1.56
CA9	NO								YES	2.41	CA9---Cluster3	-0.1	cg19257550, cg20610181	TSS200, 1stExon
CABLES2	NO		CABLES2---Cluster10	-0.06	cg20646120	TSS1500			NO
CABYR	YES	1.37							NO		CABYR---Cluster7	-0.11	cg21978251	TSS1500;TSS1500;TSS1500;TSS1500;TSS1500
CACHD1	NO		CACHD1---Cluster7	-0.1	cg11750112	Body			NO
CACNA1A	NO		CACNA1A---Cluster7	-0.05	cg11660879, cg15639581	Body;Body	cg11660879, cg15639581		YES	1.86	CACNA1A---Cluster5	-0.13	cg11660879, cg15639581	Body;Body	cg11660879, cg15639581
CACNA2D3	YES	1.71							NO
CALB1	YES	1.79							NO
CALB2	YES	1.48							NO
CALCRL	NO		CALCRL---Cluster3	-0.1	cg21350115	1stExon;5'UTR			NO
CALHM1	YES	3.24							NO
CALML3	NO								NO		CALML3---Cluster1	-0.06	cg02241986, cg02831294, cg07706776, cg11736657, cg17283169, cg19587777, cg20691436, cg24831879, cg26178664	TSS1500, TSS200, 3'UTR;1stExon, 1stExon
CALML4	NO		CALML4---Cluster1	-0.06	cg00388154, cg05338167, cg08642285, cg09914542, cg11530995	TSS1500;TSS1500, 1stExon;5'UTR;5'UTR;1stExon, TSS200;TSS200			NO
CALML5	YES	1.61	CALML5---Cluster1	-0.19	cg00797152, cg02382706, cg02754943, cg14096855, cg17278890, cg23625250, cg24392574	TSS200, 1stExon;3'UTR, TSS1500, 1stExon;5'UTR	cg00797152, cg02382706, cg02754943, cg14096855, cg17278890, cg23625250, cg24392574		YES	4.44	CALML5---Cluster1	-0.11	cg00797152, cg02382706, cg02754943, cg14096855, cg17278890, cg23625250, cg24392574	TSS200, 1stExon;3'UTR, TSS1500, 1stExon;5'UTR	cg00797152, cg02382706, cg02754943, cg14096855, cg17278890, cg23625250, cg24392574
CAND2	NO		CAND2---Cluster2	-0.04	cg01375976, cg07557790, cg08815286, cg12392528, cg16751623, cg22581219	TSS200;TSS200, TSS1500;TSS1500			NO
CAPN1	NO								YES	1.22
CAPN12	NO								YES	1.44	CAPN12---Cluster2	-0.11	cg03666309, cg15698196, cg24712395, cg26330321	5'UTR;1stExon, TSS1500, 1stExon
CAPN9	YES	1.63							NO
CAPS	NO		CAPS---Cluster2	-0.11	cg06713671, cg07535740, cg16992787, cg17800124, cg19211619, cg23342234	TSS200;TSS200, 3'UTR;3'UTR, Body;Body, TSS1500;TSS1500, 5'UTR;1stExon;1stExon;5'UTR			NO
CARD11	NO		CARD11---Cluster1	-0.12	cg00119896, cg13008538, cg14549249, cg16842053, cg18961281, cg26937500	TSS200, 1stExon;5'UTR	cg00119896, cg13008538, cg14549249, cg16842053, cg18961281, cg26937500		NO		CARD11---Cluster1	-0.1	cg00119896, cg13008538, cg14549249, cg16842053, cg18961281, cg26937500	TSS200, 1stExon;5'UTR	cg00119896, cg13008538, cg14549249, cg16842053, cg18961281, cg26937500
CARD14	NO								YES	1.46
CARKD	NO								NO		CARKD---Cluster15	-0.05	cg17643624, cg20235099	Body
CARKD	NO								NO		CARKD---Cluster2	-0.04	cg01636873, cg02922734, cg05640533, cg12658929, cg13415078, cg21667244, cg25709335	Body
CASKIN1	YES	1.91	CASKIN1---Cluster8	-0.05	cg02812662, cg06722589, cg06984080, cg14309262	Body, TSS1500			NO
CASP10	NO								NO		CASP10---Cluster1	-0.06	cg04781494, cg07754492, cg12105450	TSS1500;TSS1500;TSS1500, 5'UTR;5'UTR;1stExon;1stExon;1stExon;5'UTR, 5'UTR;5'UTR;5'UTR
CBFA2T3	YES	2.02							NO
CBLN3	NO								NO		CBLN3---Cluster6	-0.05	cg13105904	TSS1500;Body
CBR4	NO								NO		CBR4---Cluster1	-0.08	cg00020991, cg03845745, cg21985951	Body
CBS	YES	1.55	CBS---Cluster3	-0.15	cg01788910, cg02644491, cg14171527	3'UTR, Body			NO
CBS	YES	1.55	CBS---Cluster8	-0.08	cg10457056, cg26141228	5'UTR			NO
CBX6	NO		CBX6---Cluster11	-0.08	cg24858279	Body			NO
CCBP2	YES	1.46							NO
CCDC106	NO		CCDC106---Cluster3	-0.1	cg12582959, cg22312354, cg26775079	5'UTR;1stExon, TSS1500, TSS200			NO
CCDC106	NO		CCDC106---Cluster1	-0.08	cg04126816, cg08496742, cg22063966, cg25230111, cg27537628	5'UTR, 5'UTR;1stExon			NO
CCDC114	YES	1.43	CCDC114---Cluster1	-0.22	cg02744588	TSS1500		cg02744588	NO
CCDC116	NO		CCDC116---Cluster2	-0.17	cg06319288, cg07252792, cg12478092, cg18604842, cg21675424, cg22262140, cg24144883, cg25784136	TSS200, 5'UTR, 1stExon;5'UTR			NO
CCDC15	NO								NO		CCDC15---Cluster7	-0.12	cg15298875	Body
CCDC151	YES	2.37							NO
CCDC152	YES	1.48	CCDC152---Cluster2	-0.17	cg08952407, cg12585923, cg21929564, cg23688479	TSS200, 5'UTR		cg08952407, cg12585923, cg21929564, cg23688479	YES	1.68
CCDC154	YES	2.83	CCDC154---Cluster2	-0.21	cg02062418, cg04585389, cg06246000, cg06338958, cg08108655, cg08827429, cg09260653, cg09765014, cg10018216, cg20100620, cg26722429, cg26782218	TSS200, Body			NO
CCDC163P	NO								YES	1.38
CCDC24	NO								YES	1.31
CCDC28B	NO								NO		CCDC28B---Cluster6	-0.05	cg20466166	5'UTR
CCDC46	NO								NO		CCDC46---Cluster7	-0.06	cg14192542	5'UTR
CCDC50	NO								NO		CCDC50---Cluster2	-0.06	cg06694446, cg12336960	Body;Body;TSS1500
CCDC61	NO								YES	1.3
CCDC68	NO								NO		CCDC68---Cluster1	-0.09	cg03778029, cg07177852, cg12955441, cg12974637	TSS200;TSS1500, TSS1500;5'UTR, TSS1500;5'UTR;1stExon
CCDC69	NO								NO		CCDC69---Cluster1	-0.1	cg08317263, cg21145245	Body
CCDC74A	YES	1.94	CCDC74A---Cluster1	-0.29	cg03292040, cg06727065, cg18400324	Body			NO
CCDC74A	YES	1.94	CCDC74A---Cluster3	-0.04	cg06540105	1stExon			NO
CCDC74B	YES	1.54							NO
CCDC78	YES	1.66							NO
CCDC8	YES	1.5	CCDC8---Cluster1	-0.22	cg03576469, cg06747432, cg15984661, cg18653451	TSS200, 1stExon;5'UTR	cg03576469, cg06747432, cg15984661, cg18653451		YES	2	CCDC8---Cluster1	-0.16	cg03576469, cg06747432, cg11715966, cg15984661, cg17375267, cg18653451, cg19463256, cg19747604	TSS200, 1stExon;5'UTR, TSS1500, 1stExon	cg03576469, cg06747432, cg15984661, cg18653451	cg11715966, cg19463256
CCDC86	NO		CCDC86---Cluster2	-0.11	cg05699373, cg23904249	TSS200, TSS1500			NO
CCDC88B	NO		CCDC88B---Cluster1	-0.31	cg00022866, cg04422903, cg06202053, cg07884764, cg08024887, cg08904394, cg10680210, cg16718999, cg18085627, cg20217257, cg22663489	Body, TSS200, TSS1500, 1stExon;5'UTR			NO
CCDC88C	NO								YES	1.38	CCDC88C---Cluster13	-0.1	cg09003057, cg27663123	Body
CCDC89	NO								YES	1.68
CCL26	YES	1.37							NO
CCL28	NO								YES	1.6
CCND2	YES	1.44							NO
CCNI2	NO		CCNI2---Cluster3	-0.17	cg09884635	Body			YES	1.71	CCNI2---Cluster2	-0.06	cg01883408, cg08957484	Body, 1stExon	cg01883408, cg08957484
CCNI2	NO		CCNI2---Cluster2	-0.08	cg01883408, cg08957484	Body, 1stExon	cg01883408, cg08957484		YES	1.71
CCNJ	NO								NO		CCNJ---Cluster2	-0.1	cg09323434, cg18040225	TSS1500;TSS1500;TSS1500		cg18040225
CCNY	NO		CCNY---Cluster7	-0.22	cg03584094, cg06143290, cg19025193, cg23218877	TSS200, 5'UTR;1stExon			NO
CCR10	YES	2.39	CCR10---Cluster3	-0.21	cg09509673, cg11653233	Body;TSS1500, TSS1500;TSS1500			NO
CCR7	NO								NO		CCR7---Cluster2	-0.11	cg07248223, cg07388018, cg13504059, cg26960939	Body, TSS200, TSS1500
CD109	NO								NO		CD109---Cluster1	-0.09	cg00439709, cg06340118, cg23004174, cg25850808	TSS1500;TSS1500;TSS1500, Body;Body;Body
CD164L2	YES	1.49							NO
CD177	YES	1.48							NO
CD24	NO								YES	1.56
CD302	NO		CD302---Cluster1	-0.09	cg04735129, cg20351640, cg20730198, cg24859623	Body, TSS200	cg04735129, cg20351640, cg20730198, cg24859623		NO		CD302---Cluster1	-0.05	cg04735129, cg09248944, cg20351640, cg20730198, cg24859623	Body, TSS200	cg04735129, cg20351640, cg20730198, cg24859623
CD34	NO								NO		CD34---Cluster3	-0.07	cg04197452, cg16291276	Body;Body
CD40	NO								NO		CD40---Cluster2	-0.06	cg06571407, cg11841529, cg17929951, cg19785066, cg19839655, cg21601405, cg22232207, cg24575067	TSS200;TSS200, TSS1500;TSS1500, 1stExon;1stExon
CD74	NO		CD74---Cluster1	-0.09	cg01601628, cg13362637, cg14484145, cg16591228, cg18664712, cg19928046, cg19966212, cg24548564	TSS200;TSS200;TSS200, Body;Body;Body, 1stExon;1stExon;1stExon, TSS1500;TSS1500;TSS1500	cg01601628, cg13362637, cg14484145, cg16591228, cg18664712, cg19928046, cg19966212, cg24548564		NO		CD74---Cluster1	-0.11	cg01601628, cg13362637, cg14484145, cg16591228, cg18664712, cg19928046, cg19966212, cg24548564	TSS200;TSS200;TSS200, Body;Body;Body, 1stExon;1stExon;1stExon, TSS1500;TSS1500;TSS1500	cg01601628, cg13362637, cg14484145, cg16591228, cg18664712, cg19928046, cg19966212, cg24548564
CD9	NO		CD9---Cluster1	-0.15	cg00459232, cg08519905, cg22222281	TSS1500		cg22222281	NO
CD93	NO		CD93---Cluster2	-0.13	cg07286123, cg10018632, cg10578007, cg12037947, cg12873119, cg14928764, cg18267489, cg19010566, cg19138960, cg20438277, cg21023001, cg22481632	TSS200, TSS1500, Body, 3'UTR, 5'UTR;1stExon	cg07286123, cg10018632, cg10578007, cg12037947, cg12873119, cg18267489, cg19010566, cg19138960, cg20438277, cg21023001, cg22481632		NO		CD93---Cluster2	-0.06	cg07286123, cg10018632, cg10578007, cg12037947, cg12873119, cg18267489, cg19010566, cg19138960, cg20438277, cg21023001, cg22481632	TSS200, TSS1500, 3'UTR, 5'UTR;1stExon	cg07286123, cg10018632, cg10578007, cg12037947, cg12873119, cg18267489, cg19010566, cg19138960, cg20438277, cg21023001, cg22481632
CDC14A	NO		CDC14A---Cluster6	-0.12	cg07813265, cg20481640	Body;Body;Body			NO
CDC42BPG	NO								YES	1.3
CDC42EP3	NO								NO		CDC42EP3---Cluster4	-0.08	cg05245650, cg05469695	TSS1500
CDC42EP4	NO								NO		CDC42EP4---Cluster3	-0.04	cg01748699, cg11966886, cg23890832, cg24543937	Body, 3'UTR
CDC42EP5	NO		CDC42EP5---Cluster3	-0.03	cg04722620, cg10153942, cg25268754, cg27318157	5'UTR			NO
CDCA8	NO								NO		CDCA8---Cluster10	-0.04	cg22449745	TSS1500;TSS1500
CDH1	NO								NO		CDH1---Cluster4	-0.18	cg07762788	Body
CDH3	NO								NO		CDH3---Cluster4	-0.11	cg01738524	Body
CDH8	YES	1.44							YES	1.92
CDK2AP2	NO								NO		CDK2AP2---Cluster8	-0.1	cg21859290	3'UTR
CDKAL1	NO								NO		CDKAL1---Cluster9	-0.08	cg13405222, cg27224478	Body
CDKAL1	NO								NO		CDKAL1---Cluster5	-0.07	cg03523917, cg06028870, cg22262753	Body
CDKL2	YES	1.55	CDKL2---Cluster3	-0.32	cg05426966	TSS1500			NO
CDKL2	YES	1.55	CDKL2---Cluster2	-0.15	cg02466113, cg02675308, cg03757145, cg05982271, cg10344081, cg14263942, cg14988503, cg21195185, cg24432073, cg25060172, cg26173997	TSS200, TSS1500, 5'UTR;1stExon			NO
CDKN2C	NO		CDKN2C---Cluster1	-0.13	cg00908631, cg25592206	TSS1500, Body;Body	cg00908631		NO		CDKN2C---Cluster1	-0.16	cg00908631	TSS1500	cg00908631
CDR2	NO								NO		CDR2---Cluster7	-0.07	cg10111816	Body
CDR2L	NO		CDR2L---Cluster1	-0.26	cg02747169	TSS1500			NO		CDR2L---Cluster8	-0.16	cg13545874	Body
CEBPE	YES	2.41	CEBPE---Cluster2	-0.27	cg02039171, cg15377871, cg16229875	1stExon, 5'UTR;1stExon, TSS1500			NO
CECR5	NO								NO		CECR5---Cluster8	-0.05	cg19014036, cg20163980, cg24435209	TSS1500, Body;Body;Body;TSS1500		cg24435209
CECR7	NO		CECR7---Cluster3	-0.06	cg25563983	TSS200			NO
CEL	YES	2.14	CEL---Cluster2	-0.36	cg17961200	Body	cg17961200		NO		CEL---Cluster2	-0.1	cg17961200	Body	cg17961200
CELF6	YES	1.44							NO
CELSR1	NO								YES	1.33	CELSR1---Cluster16	-0.15	cg14743748, cg18067644	1stExon
CELSR3	YES	1.37							NO
CENPV	NO		CENPV---Cluster5	-0.07	cg09628887, cg14848859, cg20855296, cg27364874	Body			NO
CEP152	NO								NO		CEP152---Cluster1	-0.08	cg02428178	TSS1500
CEP164	NO		CEP164---Cluster7	-0.06	cg11494887	5'UTR			NO
CEP55	NO								NO		CEP55---Cluster9	-0.05	cg25314624, cg25827255	5'UTR;5'UTR
CEP72	NO								YES	1.31	CEP72---Cluster13	-0.08	cg18832223, cg20974424, cg23417379	Body
CES3	YES	2.19							YES	1.92	CES3---Cluster1	-0.06	cg02256576, cg06799321, cg09407859, cg26538442	1stExon;5'UTR, Body, TSS200
CFLAR	NO								NO		CFLAR---Cluster8	-0.08	cg13368983, cg20021784, cg25567938	Body;Body;Body, 5'UTR;5'UTR;5'UTR
CGN	YES	1.86	CGN---Cluster6	-0.28	cg21157873	5'UTR			NO
CH25H	NO								NO		CH25H---Cluster1	-0.09	cg00239870, cg02022481, cg08436313, cg10092652, cg10155681, cg12547474, cg16672925, cg17984375, cg18762485, cg20341758, cg23410627, cg23967742, cg24568842, cg24919790, cg27018185	TSS1500, 1stExon, TSS200, 3'UTR;1stExon
CHADL	NO								YES	1.48	CHADL---Cluster6	-0.12	cg22304285, cg22608534, cg26364091	Body
CHADL	NO								YES	1.48	CHADL---Cluster1	-0.06	cg00552318, cg21000447	Body
CHAF1B	NO								NO		CHAF1B---Cluster2	-0.07	cg00899365	Body
CHD7	NO		CHD7---Cluster3	-0.22	cg05575639	5'UTR			NO
CHDH	YES	1.56	CHDH---Cluster3	-0.06	cg13036855	TSS1500;Body			NO
CHGA	YES	2.22							NO
CHKA	NO		CHKA---Cluster5	-0.07	cg13051202, cg13548265	Body;Body, TSS1500;TSS1500			NO		CHKA---Cluster8	-0.1	cg13318256, cg16087630	Body;Body, TSS1500;TSS1500
CHL1	NO		CHL1---Cluster1	-0.05	cg00903242, cg01295518, cg03940684, cg04001014, cg10603275, cg11163933, cg11165881, cg18277764, cg19505136, cg24307799, cg25482786	TSS1500, 5'UTR, TSS200			NO
CHMP4C	NO								NO		CHMP4C---Cluster2	-0.1	cg07583137, cg11253416	TSS1500
CHODL	YES	1.91							NO
CHORDC1	NO		CHORDC1---Cluster2	-0.08	cg01186595, cg01796225	Body;Body			NO
CHPT1	NO		CHPT1---Cluster2	-0.08	cg12213457, cg12924262	TSS1500			NO
CHRNA9	NO								NO		CHRNA9---Cluster1	-0.11	cg01651284, cg10375110, cg23621817	TSS200, Body
CHRNB1	NO		CHRNB1---Cluster2	-0.1	cg02694489, cg05726661, cg15390413, cg15792487, cg18672959, cg22637538, cg24479590	TSS200, 1stExon;5'UTR, Body	cg02694489, cg05726661, cg15390413, cg15792487, cg18672959, cg22637538, cg24479590		NO		CHRNB1---Cluster2	-0.16	cg02694489, cg05726661, cg15390413, cg15792487, cg18672959, cg22637538, cg24479590	TSS200, 1stExon;5'UTR, Body	cg02694489, cg05726661, cg15390413, cg15792487, cg18672959, cg22637538, cg24479590
CHRNB4	NO		CHRNB4---Cluster1	-0.08	cg06270244, cg17179314, cg20039407, cg24369989, cg27554782	Body, TSS1500		cg17179314, cg24369989	NO
CHST10	NO		CHST10---Cluster3	-0.06	cg02482700, cg03853987, cg14372394, cg16882226, cg19283506	5'UTR, TSS200			NO
CHST11	NO		CHST11---Cluster12	-0.16	cg06647068, cg16618104, cg16861964	Body	cg06647068, cg16618104, cg16861964		NO		CHST11---Cluster11	-0.1	cg06647068, cg16618104, cg16861964	Body	cg06647068, cg16618104, cg16861964
CHST4	YES	1.39							NO
CHST6	NO		CHST6---Cluster3	-0.08	cg03161410, cg03704700, cg07201456	TSS200, 5'UTR			NO
CHST8	YES	1.33							NO
CHST9	NO								YES	2.31
CIB2	NO		CIB2---Cluster3	-0.05	cg20509675, cg20761322	1stExon, 1stExon;5'UTR			NO
CILP2	YES	1.5							NO
CITED4	NO								NO		CITED4---Cluster4	-0.04	cg26834479	3'UTR;1stExon
CKB	YES	1.71							YES	1.53
CLCA3P	NO								YES	2.07
CLCA4	NO								YES	3.24
CLCN1	NO		CLCN1---Cluster4	-0.1	cg22504175, cg27085741, cg27452341	Body			NO
CLDN1	NO		CLDN1---Cluster1	-0.23	cg00804587, cg03623835, cg25330387	Body, TSS1500	cg00804587, cg03623835, cg25330387		YES	1.86	CLDN1---Cluster2	-0.16	cg03623835	TSS1500	cg03623835
CLDN1	NO								YES	1.86	CLDN1---Cluster1	-0.09	cg00804587, cg03601836, cg15105660, cg25330387	Body, 1stExon	cg00804587, cg25330387
CLDN10	NO								NO		CLDN10---Cluster4	-0.12	cg04603730, cg06428163, cg10305311, cg13452162, cg16232183, cg16275739, cg16556145, cg18393747, cg18470456, cg24426691, cg24529736, cg25032595, cg25702335	TSS200;Body;Body, TSS1500;Body;Body, 1stExon;Body;Body, Body;Body;Body, 5'UTR;1stExon;Body;Body
CLDN16	YES	1.43							YES	1.97
CLDN18	YES	1.63							NO		CLDN18---Cluster2	-0.07	cg10510478, cg10602180, cg11197945, cg12938320, cg18246056, cg23008404	TSS200;Body, Body;1stExon, 5'UTR;Body;1stExon
CLDN19	YES	2.96							NO
CLDN20	YES	1.35							NO
CLDN3	YES	1.52							NO		CLDN3---Cluster1	-0.08	cg06101212, cg12169661, cg24419391	1stExon, 3'UTR;1stExon
CLDN4	NO		CLDN4---Cluster1	-0.16	cg02874145, cg06350432, cg10393875, cg15544036, cg16454130, cg17787108	3'UTR;1stExon, 1stExon, TSS1500, 1stExon;5'UTR		cg16454130	NO
CLDN6	YES	2.32							NO
CLDN7	YES	1.48	CLDN7---Cluster5	-0.04	cg13724311	3'UTR			NO		CLDN7---Cluster3	-0.04	cg03186999, cg05490983, cg14034852, cg15298719	5'UTR;1stExon, Body, 1stExon
CLDN9	YES	1.41							NO
CLEC16A	NO								NO		CLEC16A---Cluster20	-0.04	cg08082763, cg26765295	Body
CLEC18A	YES	1.67							NO
CLEC18B	YES	1.63							NO
CLEC18C	NO								YES	1.47
CLEC2L	YES	1.41							NO		CLEC2L---Cluster5	-0.08	cg14717314, cg17068070, cg23153471	Body
CLIC6	NO								YES	1.66
CLSTN1	NO								NO		CLSTN1---Cluster21	-0.1	cg23259527, cg25405962	Body;Body
CLU	YES	1.37							NO
CLUAP1	NO								NO		CLUAP1---Cluster1	-0.1	cg02073511, cg02379764, cg02583271, cg06084907, cg07240673, cg07629688, cg08562243, cg11720818	TSS200, 5'UTR;1stExon, Body
CMAS	NO								NO		CMAS---Cluster4	-0.06	cg10668933	Body
CMBL	NO								NO		CMBL---Cluster1	-0.12	cg01879083, cg23284609	5'UTR
CMTM3	NO		CMTM3---Cluster2	-0.11	cg01434608, cg06251289, cg16335762, cg17346857	TSS1500;TSS1500;TSS1500;TSS1500, Body;Body;Body;Body			NO
CMTM7	NO		CMTM7---Cluster4	-0.13	cg10163776, cg15835817, cg16277214	Body;Body	cg10163776, cg15835817, cg16277214		NO		CMTM7---Cluster4	-0.05	cg10163776, cg15835817, cg16277214	Body;Body	cg10163776, cg15835817, cg16277214
CMTM7	NO		CMTM7---Cluster3	-0.09	cg07881061, cg08273666, cg12923215, cg13808147, cg16154073	1stExon;5'UTR;5'UTR;1stExon, 1stExon;1stExon, TSS200;TSS200			NO
CNDP2	NO								NO		CNDP2---Cluster7	-0.12	cg15896356	Body;Body
CNKSR3	NO		CNKSR3---Cluster7	-0.11	cg16175941, cg17600918, cg27269110	Body			NO
CNN3	NO		CNN3---Cluster8	-0.06	cg16127594, cg18344652, cg26227186, cg27231335	TSS1500	cg16127594, cg18344652, cg26227186, cg27231335		NO		CNN3---Cluster2	-0.1	cg02718725, cg16127594, cg18344652, cg26227186, cg27231335	TSS200, TSS1500	cg16127594, cg18344652, cg26227186, cg27231335
CNN3	NO								NO		CNN3---Cluster4	-0.08	cg04267765, cg08940075, cg12613632	Body
CNNM1	YES	1.55	CNNM1---Cluster1	-0.06	cg00851482, cg03629943, cg13692476, cg20255874, cg24424545, cg25842285	5'UTR;1stExon, 1stExon, TSS200			NO
CNNM4	NO		CNNM4---Cluster9	-0.23	cg11464842, cg12942038, cg15009198, cg19953799	1stExon, Body			NO
CNST	NO		CNST---Cluster2	-0.18	cg01089364	Body;Body			NO
CNTD1	NO		CNTD1---Cluster5	-0.2	cg10506057, cg22325715	Body;TSS1500, 1stExon;TSS1500			NO
CNTD2	YES	2.05							NO
CNTN1	NO		CNTN1---Cluster1	-0.05	cg00596508, cg02033213, cg02622052, cg08990926, cg09143195, cg09732486, cg11657203, cg11830800, cg14243778, cg14436862, cg14625113, cg15087347, cg22560190, cg23500059, cg27195326, cg27352992	5'UTR;5'UTR, TSS200;TSS200, 1stExon;5'UTR;1stExon;5'UTR, TSS1500;TSS1500		cg11830800	NO
COASY	NO								NO		COASY---Cluster3	-0.05	cg01756799, cg05465955, cg13523072, cg15138339, cg19618279, cg25135457	1stExon;Body;Body;Body;5'UTR
COCH	NO		COCH---Cluster2	-0.08	cg09290941, cg17591270, cg18438546, cg24131748	TSS200;TSS200, 1stExon;Body, 1stExon;5'UTR;5'UTR			NO
COL14A1	NO								NO		COL14A1---Cluster4	-0.16	cg12065840, cg23281803, cg23586322	5'UTR
COL14A1	NO								NO		COL14A1---Cluster2	-0.15	cg04242021, cg09404551, cg16907566, cg23158731, cg23196831, cg26626663	TSS200, TSS1500, 5'UTR, 5'UTR;1stExon
COL16A1	NO		COL16A1---Cluster1	-0.05	cg00160583, cg04852949, cg09255732	Body, TSS1500	cg00160583, cg04852949, cg09255732		NO		COL16A1---Cluster1	-0.15	cg00160583, cg04852949, cg09255732	Body, TSS1500	cg00160583, cg04852949, cg09255732
COL17A1	NO								NO		COL17A1---Cluster1	-0.09	cg04215238, cg15715892	5'UTR, TSS1500
COL21A1	YES	1.49	COL21A1---Cluster1	-0.08	cg00684824, cg03064592, cg05126887, cg05950711, cg11386080, cg12569497, cg13830624, cg20368283, cg25383699	5'UTR, TSS200, TSS1500, 5'UTR;1stExon	cg00684824, cg03064592, cg05126887, cg05950711, cg11386080, cg12569497, cg13830624, cg20368283, cg25383699		YES	2.59	COL21A1---Cluster1	-0.17	cg00684824, cg03064592, cg05126887, cg05950711, cg11386080, cg12569497, cg13830624, cg20368283, cg25383699	5'UTR, TSS200, TSS1500, 5'UTR;1stExon	cg00684824, cg03064592, cg05126887, cg05950711, cg11386080, cg12569497, cg13830624, cg20368283, cg25383699
COL2A1	YES	1.66							NO
COL4A6	YES	1.58	COL4A6---Cluster1	-0.13	cg05064925, cg12737160, cg24275475	1stExon;Body;5'UTR, Body;Body			NO
COL9A2	YES	1.49	COL9A2---Cluster1	-0.1	cg00068503, cg06953252, cg18186394, cg23847109, cg24686358, cg26710722	Body, 5'UTR;1stExon, TSS1500, TSS200			YES	1.79
COL9A3	YES	1.48							NO
COLEC11	YES	1.88							YES	1.71	COLEC11---Cluster8	-0.07	cg04697946, cg09786321, cg20296924	Body;Body
CORO6	NO		CORO6---Cluster1	-0.07	cg00516222, cg04568355	TSS1500			NO
COX6B2	YES	1.54							YES	3.24
COX7A1	NO		COX7A1---Cluster3	-0.04	cg08686960, cg09307985, cg15176213	Body, 5'UTR;1stExon			NO
CP	NO								NO		CP---Cluster2	-0.09	cg09457255	Body
CPA6	NO		CPA6---Cluster3	-0.12	cg09428251, cg15202006, cg21750887, cg21860285	1stExon;1stExon;5'UTR;5'UTR, Body;5'UTR, TSS1500;TSS1500			NO
CPE	NO		CPE---Cluster3	-0.08	cg01708636, cg23427348	Body	cg01708636, cg23427348		NO		CPE---Cluster4	-0.07	cg01708636, cg23427348	Body	cg01708636, cg23427348
CPE	NO		CPE---Cluster4	-0.06	cg02386859, cg12441791	Body, 1stExon			NO
CPEB1	NO		CPEB1---Cluster6	-0.11	cg04140663, cg25513800	Body			NO
CPLX3	YES	2.51							YES	1.63
CPNE5	NO								NO		CPNE5---Cluster4	-0.06	cg10459017	Body
CPNE7	YES	1.9							NO
CPS1	YES	2.1							NO
CPT1A	NO		CPT1A---Cluster1	-0.14	cg01082498, cg09737197, cg17058475, cg26989316	5'UTR;5'UTR			NO
CPT1C	NO		CPT1C---Cluster4	-0.14	cg21604803, cg25232942	5'UTR;5'UTR, 1stExon;1stExon;5'UTR;5'UTR			NO
CPXM2	NO								NO		CPXM2---Cluster1	-0.08	cg03630088, cg05801246, cg09619146, cg12164321, cg14676407, cg16197717	TSS200, 1stExon, 1stExon;5'UTR
CRABP2	NO								NO		CRABP2---Cluster1	-0.1	cg02363950, cg17165580, cg18793215, cg24251193	TSS1500, Body
CRADD	NO		CRADD---Cluster14	-0.21	cg21359950, cg23925994	Body			NO		CRADD---Cluster7	-0.04	cg06790581, cg18803303	Body
CRAT	NO		CRAT---Cluster3	-0.11	cg22192879, cg26805528	1stExon;TSS1500;Body;TSS1500;TSS1500;5'UTR;TSS1500, Body;TSS1500;Body;TSS1500;TSS1500;TSS1500			NO
CREB3L1	NO								NO		CREB3L1---Cluster3	-0.11	cg06859463, cg15917625	Body
CREB3L4	NO								NO		CREB3L4---Cluster2	-0.22	cg09895920	Body;TSS1500
CREG2	NO		CREG2---Cluster3	-0.07	cg21388029, cg26572548	Body			NO
CRIP3	NO								YES	2
CRISPLD1	NO		CRISPLD1---Cluster1	-0.08	cg01410472, cg01937650, cg04410024, cg14283968, cg15953602, cg21844856	1stExon;5'UTR, TSS200			NO
CRLF1	YES	1.59							NO
CROCC	NO								NO		CROCC---Cluster10	-0.11	cg12610430, cg27578869	Body
CRYAB	NO		CRYAB---Cluster1	-0.25	cg00514609, cg01158277, cg07476508, cg10048349, cg11694519, cg15204861	TSS1500;TSS200, TSS1500;1stExon			NO
CRYBB2	YES	1.36							NO
CRYM	YES	1.6							NO
CSAG1	YES	1.41							NO		CSAG1---Cluster2	-0.06	cg05101765, cg23403072	TSS1500;5'UTR;TSS1500;5'UTR;5'UTR
CSAG2	YES	1.33							NO
CSAG3	NO								YES	2.71
CSMD1	YES	1.62							NO
CSPG4	NO		CSPG4---Cluster4	-0.08	cg09628962, cg11698750, cg13230197, cg21609684, cg27123691, cg27378180	1stExon;5'UTR, TSS200, 1stExon, Body, TSS1500	cg09628962, cg11698750, cg13230197, cg21609684, cg27123691, cg27378180		NO		CSPG4---Cluster4	-0.1	cg09628962, cg11698750, cg13230197, cg21609684, cg27123691, cg27378180	1stExon;5'UTR, TSS200, 1stExon, Body, TSS1500	cg09628962, cg11698750, cg13230197, cg21609684, cg27123691, cg27378180
CSRNP1	NO								NO		CSRNP1---Cluster3	-0.1	cg03540589, cg16643088, cg24791666	5'UTR
CSRP1	NO								NO		CSRP1---Cluster3	-0.09	cg11145461, cg18139641, cg25018049	5'UTR;5'UTR
CT62	YES	1.48							NO
CTCFL	NO		CTCFL---Cluster3	-0.15	cg20273358	5'UTR;1stExon	cg20273358		YES	1.89	CTCFL---Cluster1	-0.1	cg14264994, cg20273358, cg25721806	5'UTR, 5'UTR;1stExon	cg20273358
CTDSP1	NO								NO		CTDSP1---Cluster15	-0.09	cg27291385	Body;TSS1500;Body
CTDSP2	NO								NO		CTDSP2---Cluster2	-0.06	cg01644731, cg03228931, cg04415672, cg09183316	Body
CTF1	YES	2.28							YES	1.5
CTNNBIP1	NO								NO		CTNNBIP1---Cluster8	-0.08	cg16578549	5'UTR;5'UTR
CTNND1	NO								YES	1.22
CTPS2	NO		CTPS2---Cluster7	-0.13	cg22635885, cg25084393	5'UTR;5'UTR;5'UTR, 5'UTR;5'UTR;1stExon;5'UTR			NO
CTXN1	YES	1.48							NO
CTXN3	YES	1.46							NO
CUL7	NO								NO		CUL7---Cluster1	-0.1	cg00553355	Body;Body
CXCL1	NO		CXCL1---Cluster2	-0.07	cg10350689	Body	cg10350689		NO		CXCL1---Cluster2	-0.17	cg10350689	Body	cg10350689
CXCL14	NO		CXCL14---Cluster2	-0.15	cg04002608, cg17008288, cg23510026, cg26393379	Body, 3'UTR, TSS1500			NO
CXCL17	NO		CXCL17---Cluster2	-0.17	cg14799008, cg16512640, cg22276896	TSS200, TSS1500, 1stExon;5'UTR			NO
CXCL2	NO								NO		CXCL2---Cluster3	-0.14	cg06312813, cg18356190	Body
CXCL6	NO								YES	3.43	CXCL6---Cluster1	-0.1	cg02117721, cg23501567, cg24765658, cg24774306, cg25432696	5'UTR;1stExon, TSS200, Body
CXCR2	NO								YES	1.61
CXCR5	NO								NO		CXCR5---Cluster4	-0.11	cg04625873, cg16280667, cg17382048, cg25087423, cg26164712	TSS200, 5'UTR;1stExon
CXCR5	NO								NO		CXCR5---Cluster2	-0.06	cg01257799	TSS1500
CXCR7	NO		CXCR7---Cluster4	-0.09	cg15911409, cg22908000	5'UTR	cg15911409, cg22908000		NO		CXCR7---Cluster2	-0.08	cg03626672, cg15911409	5'UTR	cg15911409
CXCR7	NO								NO		CXCR7---Cluster3	-0.05	cg05693814, cg15066967, cg17793354, cg22908000, cg25295825, cg27529004	Body, 5'UTR, 3'UTR	cg22908000
CXXC5	NO								NO		CXXC5---Cluster1	-0.15	cg00426310, cg01008405, cg03992638, cg11176694, cg14871225, cg15165154, cg18814344, cg19628988, cg20455854	5'UTR
CYB561	NO		CYB561---Cluster7	-0.23	cg07695566	TSS1500			NO
CYB5A	NO		CYB5A---Cluster3	-0.11	cg21899520	Body;Body	cg21899520		NO		CYB5A---Cluster3	-0.09	cg16924061, cg21899520	Body;Body	cg21899520
CYB5A	NO		CYB5A---Cluster1	-0.07	cg05471090, cg06007607, cg07544653, cg10878998, cg20256961, cg21951216, cg22456192, cg23780514, cg24304618, cg26569453, cg27662877	TSS1500;TSS1500, 5'UTR;5'UTR;1stExon;1stExon, TSS200;TSS200, 1stExon;1stExon, Body;Body			NO
CYB5R2	NO		CYB5R2---Cluster1	-0.16	cg00859655	5'UTR			NO
CYB5R2	NO		CYB5R2---Cluster2	-0.07	cg03826976, cg04959815, cg16281276, cg20012915, cg21433768, cg24575083	TSS1500			NO
CYP11A1	NO		CYP11A1---Cluster2	-0.14	cg02916102, cg09490603, cg14855334, cg16332610, cg17588266, cg24578679	1stExon;Body;5'UTR, Body;TSS200	cg02916102, cg09490603, cg14855334, cg16332610, cg17588266, cg24578679		YES	2.39	CYP11A1---Cluster1	-0.17	cg00615746, cg02916102, cg05454635, cg09490603, cg14855334, cg16332610, cg17588266, cg24578679	Body;TSS1500, 1stExon;Body;5'UTR, Body;5'UTR, Body;TSS200	cg02916102, cg09490603, cg14855334, cg16332610, cg17588266, cg24578679
CYP1A1	YES	1.56							NO
CYP26A1	YES	1.52							NO
CYP27A1	NO								NO		CYP27A1---Cluster1	-0.14	cg01872077, cg03460682, cg10147666, cg14553243, cg20601919, cg26175971	TSS200, 5'UTR;1stExon, Body
CYP27C1	NO								YES	1.83
CYP2A6	NO								YES	1.72
CYP2B7P1	YES	1.37							NO
CYP2D7P1	NO								YES	1.54
CYP2E1	NO								YES	1.84
CYP2J2	NO								YES	1.6
CYP2S1	YES	1.36							NO
CYP2W1	YES	2.59							YES	2.38
CYP3A5	NO								YES	1.86
CYP4B1	NO								YES	2.14
CYP4F2	YES	1.87							NO
CYP4X1	NO								YES	2.11
CYP4Z1	NO								YES	1.79
CYP51A1	NO		CYP51A1---Cluster5	-0.03	cg14355428	5'UTR;Body			NO
CYYR1	NO		CYYR1---Cluster4	-0.11	cg12011436, cg27478961	Body	cg12011436, cg27478961		NO		CYYR1---Cluster1	-0.07	cg00551647, cg12011436, cg14843731, cg27478961	Body	cg12011436, cg27478961
D2HGDH	NO								YES	1.31
DAAM1	NO								NO		DAAM1---Cluster5	-0.1	cg04272613, cg20064452	5'UTR, Body
DACT2	NO								NO		DACT2---Cluster2	-0.07	cg02181624, cg16479247	Body
DAK	NO								NO		DAK---Cluster9	-0.05	cg25406518	5'UTR;TSS1500
DAP	NO								NO		DAP---Cluster5	-0.11	cg07777344	Body
DAPK1	NO								NO		DAPK1---Cluster4	-0.1	cg13527872, cg13752933, cg14014720, cg24754277	Body
DAPP1	NO								NO		DAPP1---Cluster2	-0.1	cg10397389, cg14506696, cg21614638	1stExon;5'UTR, TSS200
DAXX	NO								NO		DAXX---Cluster4	-0.06	cg00949008, cg01893963, cg03477252, cg04399147, cg05147195, cg05325705, cg09864211, cg14499959, cg14523639, cg15070677, cg16315106, cg17251196, cg21350498, cg21521230, cg23911291, cg24354924, cg24498636, cg26500914	Body;Body;Body;Body
DBNDD1	YES	1.46							NO
DCBLD1	NO								NO		DCBLD1---Cluster6	-0.1	cg06172859	Body
DCLRE1A	NO								NO		DCLRE1A---Cluster3	-0.07	cg04281204, cg11495062, cg20737554	1stExon, Body
DDAH1	NO		DDAH1---Cluster8	-0.18	cg11243029, cg14322224, cg15991082	Body;5'UTR, TSS1500;5'UTR			NO
DDN	NO								NO		DDN---Cluster3	-0.06	cg03008550	TSS1500
DDR2	NO		DDR2---Cluster1	-0.26	cg00457087, cg00819233, cg06325209, cg17217691, cg17496788, cg21880888, cg22740835, cg23028772	1stExon;1stExon;5'UTR;5'UTR, TSS1500;TSS1500, TSS200;TSS200, 5'UTR;5'UTR			NO
DDX19B	NO		DDX19B---Cluster2	-0.03	cg08472247, cg10468369	TSS200;TSS200;TSS200, Body;5'UTR;Body			NO
DDX43	NO		DDX43---Cluster1	-0.12	cg06797068, cg08124399, cg12045875, cg27261494	1stExon;5'UTR, 1stExon, TSS200	cg06797068, cg08124399, cg12045875, cg27261494		NO		DDX43---Cluster1	-0.07	cg06797068, cg08124399, cg12045875, cg27261494	1stExon;5'UTR, 1stExon, TSS200	cg06797068, cg08124399, cg12045875, cg27261494
DDX47	NO								NO		DDX47---Cluster2	-0.05	cg06311804, cg21196265	TSS1500;TSS1500
DEGS1	NO								NO		DEGS1---Cluster7	-0.07	cg09502069	Body;Body
DEPDC6	YES	1.62							NO
DFNB31	NO								NO		DFNB31---Cluster3	-0.04	cg12877860, cg21159778	TSS1500;1stExon
DGKB	YES	1.5							NO
DGKE	NO		DGKE---Cluster6	-0.13	cg15815084	Body			NO
DGKZ	NO								YES	1.22	DGKZ---Cluster12	-0.08	cg12087471, cg18568067	Body;Body;Body
DHCR24	NO								NO		DHCR24---Cluster10	-0.05	cg17901584, cg20291423, cg27168858	TSS1500, Body
DHDH	YES	1.68							NO
DHDPSL	YES	1.5							NO
DHRS13	NO		DHRS13---Cluster4	-0.05	cg08612384	Body	cg08612384		NO		DHRS13---Cluster4	-0.08	cg08612384	Body	cg08612384
DHRS3	NO								YES	1.38
DHX36	NO								NO		DHX36---Cluster3	-0.1	cg01542719, cg26784957	TSS1500;TSS1500
DIS3L2	NO		DIS3L2---Cluster17	-0.14	cg25806190	5'UTR			NO		DIS3L2---Cluster11	-0.05	cg14802771	Body	cg14802771
DIS3L2	NO		DIS3L2---Cluster12	-0.05	cg14802771, cg25681728	Body	cg14802771		NO
DKFZp686O24166	YES	1.69							NO
DKK4	YES	1.8							NO
DLG3	NO		DLG3---Cluster6	-0.19	cg06786167, cg08625693	Body;TSS1500;Body	cg06786167, cg08625693		NO		DLG3---Cluster6	-0.08	cg06786167, cg08625693	Body;TSS1500;Body	cg06786167, cg08625693
DLG5	NO								YES	1.31	DLG5---Cluster1	-0.09	cg01275566, cg24119674	Body
DLGAP1	YES	1.73							NO
DLK2	YES	1.66							NO		DLK2---Cluster7	-0.04	cg19272986	Body;Body
DLX1	NO		DLX1---Cluster7	-0.04	cg07130890, cg10791926	TSS1500;TSS1500			NO
DLX3	NO		DLX3---Cluster3	-0.04	cg02919799, cg05639912, cg07394955, cg24383056, cg26391277	Body	cg02919799, cg05639912, cg07394955, cg24383056, cg26391277		NO		DLX3---Cluster3	-0.11	cg02919799, cg05639912, cg07394955, cg19169976, cg24383056, cg26391277	Body	cg02919799, cg05639912, cg07394955, cg24383056, cg26391277
DLX6AS	NO		DLX6AS---Cluster9	-0.09	cg20703729, cg21652531	Body;Body			NO
DMBT1	YES	1.4							NO
DMC1	NO		DMC1---Cluster4	-0.05	cg19414598, cg20120491	5'UTR	cg19414598, cg20120491		NO		DMC1---Cluster4	-0.1	cg19414598, cg20120491	5'UTR	cg19414598, cg20120491
DMD	NO								YES	1.61
DMRT2	NO		DMRT2---Cluster1	-0.07	cg00250430, cg00290086, cg03740162, cg11530960, cg13764991, cg14377594	5'UTR;5'UTR;5'UTR, 1stExon;1stExon;1stExon;5'UTR;5'UTR;5'UTR, Body;Body;Body			NO
DMRTA1	NO		DMRTA1---Cluster1	-0.09	cg14338345, cg17909890	1stExon			NO
DMRTA2	YES	2							NO		DMRTA2---Cluster3	-0.07	cg06159394, cg09846084	5'UTR
DNAH11	YES	1.66							NO
DNAH17	NO		DNAH17---Cluster14	-0.1	cg08250586	Body			NO
DNAH3	YES	1.61							NO
DNAJB13	NO								YES	2.28
DNAJC15	NO		DNAJC15---Cluster2	-0.2	cg05035143, cg14729962	TSS200, 5'UTR;1stExon			NO
DNAJC22	YES	2.18							YES	1.62
DNAJC6	YES	1.49							NO
DNALI1	YES	2.12	DNALI1---Cluster1	-0.2	cg02930200, cg14830003, cg16109423, cg21488617, cg22128488	TSS200, 1stExon, Body, TSS1500	cg02930200, cg14830003, cg16109423, cg21488617, cg22128488	cg14830003, cg21488617	YES	1.68	DNALI1---Cluster1	-0.13	cg02930200, cg14830003, cg16109423, cg21488617, cg22128488	TSS200, 1stExon, Body, TSS1500	cg02930200, cg14830003, cg16109423, cg21488617, cg22128488	cg14830003, cg21488617
DNALI1	YES	2.12							YES	1.68	DNALI1---Cluster2	-0.08	cg11397548, cg12696750	5'UTR;1stExon, TSS200
DNM1	YES	1.37							NO
DNM1P35	NO		DNM1P35---Cluster1	-0.03	cg02034497	Body			NO
DNMT3A	NO		DNMT3A---Cluster14	-0.08	cg05896193, cg06748978, cg17207266	5'UTR;5'UTR;5'UTR			NO		DNMT3A---Cluster11	-0.07	cg05544807, cg11354105, cg20948740	Body;TSS1500;Body	cg05544807, cg11354105, cg20948740
DNMT3A	NO		DNMT3A---Cluster6	-0.06	cg00898683, cg00912598, cg11343289, cg19489797, cg27369452	Body;Body;Body, Body;TSS200;Body, Body;5'UTR;Body;1stExon, Body;TSS1500;Body			NO
DNMT3A	NO		DNMT3A---Cluster13	-0.04	cg05544807, cg11354105, cg20948740	Body;TSS1500;Body	cg05544807, cg11354105, cg20948740		NO
DOC2A	YES	1.39							NO
DOK7	YES	1.43							NO
DPEP1	YES	1.46							NO
DPH2	NO								YES	1.2
DPP4	NO								NO		DPP4---Cluster4	-0.06	cg10112391, cg14022057, cg18892517, cg19350270	Body
DRAM1	NO								NO		DRAM1---Cluster3	-0.08	cg07905054, cg19722371	Body
DRD4	YES	1.34							NO
DSC2	NO		DSC2---Cluster4	-0.11	cg24505073	TSS1500;TSS1500			NO
DSE	NO		DSE---Cluster4	-0.11	cg09025324, cg12708994, cg15366353	TSS1500;5'UTR			NO
DSG1	NO		DSG1---Cluster2	-0.15	cg19415383, cg20099449	TSS200, Body	cg19415383, cg20099449		NO		DSG1---Cluster2	-0.09	cg19415383, cg20099449	TSS200, Body	cg19415383, cg20099449
DSG1	NO		DSG1---Cluster4	-0.08	cg22386311	Body			NO
DTHD1	NO								NO		DTHD1---Cluster3	-0.05	cg07991100, cg21010701	TSS200
DUOX1	NO								NO		DUOX1---Cluster5	-0.05	cg06127885, cg06904403, cg13605988, cg17438432	TSS1500;TSS1500;5'UTR
DUOX2	YES	1.43							YES	2.06
DUOXA2	YES	1.48							YES	1.82
DUS1L	NO								NO		DUS1L---Cluster2	-0.04	cg06191348, cg07343027, cg10000250, cg19576556, cg19917300	TSS1500, 5'UTR, Body
DUSP11	NO								NO		DUSP11---Cluster9	-0.11	cg19879330	Body
DUSP13	YES	1.36							NO
DUSP2	NO		DUSP2---Cluster3	-0.08	cg04053045, cg23612030	Body, TSS1500			NO		DUSP2---Cluster2	-0.06	cg02431562, cg13725590	Body, 3'UTR
DUSP7	NO								NO		DUSP7---Cluster1	-0.05	cg02604225, cg05504759, cg07615364, cg27518993	Body
DUSP9	YES	1.95							NO
DVL1	NO								NO		DVL1---Cluster10	-0.1	cg13932473, cg15976416, cg17838754	Body
DYNC1I1	NO		DYNC1I1---Cluster9	-0.07	cg12661206	5'UTR;5'UTR;5'UTR			NO
DYRK1B	NO								NO		DYRK1B---Cluster4	-0.05	cg22016724	3'UTR;3'UTR;3'UTR
DZIP1	NO								NO		DZIP1---Cluster2	-0.06	cg04101379, cg17922851, cg21627412	TSS1500;TSS1500
DZIP1L	NO		DZIP1L---Cluster2	-0.12	cg02216380, cg09375033, cg14775286	5'UTR;TSS1500			NO		DZIP1L---Cluster1	-0.08	cg00201025	5'UTR;TSS200
E2F1	NO		E2F1---Cluster1	-0.15	cg00509772	Body			NO
E2F5	YES	1.47	E2F5---Cluster1	-0.19	cg00849990, cg04207142	Body;Body, TSS1500;TSS1500			NO
ECE1	NO		ECE1---Cluster1	-0.14	cg00228796, cg11834658, cg16416158, cg22054164	Body, Body;Body;Body, TSS1500;TSS1500;Body			NO		ECE1---Cluster8	-0.11	cg05954918, cg13086983, cg16514473, cg19165640	Body
ECE1	NO		ECE1---Cluster17	-0.05	cg15462862	Body			NO
ECHDC2	NO		ECHDC2---Cluster4	-0.16	cg10554624, cg15986841	Body	cg10554624, cg15986841	cg15986841	NO		ECHDC2---Cluster4	-0.1	cg10554624, cg15986841	Body	cg10554624, cg15986841	cg15986841
ECHDC3	NO		ECHDC3---Cluster1	-0.06	cg00673251, cg07446677, cg10543363, cg11103390, cg23960723, cg24428042	TSS1500, TSS200, Body, 1stExon;5'UTR	cg00673251, cg07446677, cg10543363, cg11103390, cg23960723, cg24428042		NO		ECHDC3---Cluster1	-0.09	cg00673251, cg07446677, cg10543363, cg11103390, cg17782954, cg23960723, cg24428042	TSS1500, TSS200, Body, 1stExon;5'UTR	cg00673251, cg07446677, cg10543363, cg11103390, cg23960723, cg24428042
ECM1	YES	1.56							NO
EDARADD	NO		EDARADD---Cluster3	-0.13	cg02632362, cg09809672, cg16240480	TSS200;TSS1500, TSS1500;5'UTR;1stExon, TSS1500;TSS1500	cg02632362, cg09809672, cg16240480		YES	1.85	EDARADD---Cluster3	-0.17	cg02632362, cg09809672, cg16240480	TSS200;TSS1500, TSS1500;5'UTR;1stExon, TSS1500;TSS1500	cg02632362, cg09809672, cg16240480
EDARADD	NO								YES	1.85	EDARADD---Cluster1	-0.08	cg00178850, cg04311403, cg15677293	Body;Body
EDIL3	NO		EDIL3---Cluster1	-0.07	cg01072952, cg04512917, cg17559809	Body, TSS1500			NO
EDNRB	NO		EDNRB---Cluster1	-0.07	cg01910869, cg04390523, cg06057566, cg06971129, cg07974719, cg10016380, cg12602112, cg12847373, cg12983394, cg13434989, cg13818654, cg15836660, cg16571983, cg19650157, cg19742055, cg19759502, cg19916212, cg23316360, cg24236409	TSS1500;5'UTR;TSS1500, 5'UTR;TSS200;TSS200, 5'UTR;1stExon;5'UTR;1stExon;5'UTR			NO
EEPD1	NO		EEPD1---Cluster1	-0.12	cg00908408, cg08223717, cg12334013	Body			NO
EEPD1	NO		EEPD1---Cluster6	-0.1	cg05423018, cg10056482, cg17328052	5'UTR, Body			NO
EFCAB1	YES	1.8	EFCAB1---Cluster1	-0.08	cg08258526, cg11469098, cg11868900, cg15397374, cg18041435, cg22836229, cg23562261, cg25342894, cg25457832	5'UTR;5'UTR;1stExon;1stExon;Body, TSS200;TSS200;TSS200, 1stExon;1stExon;Body, TSS1500;TSS1500;TSS1500, Body;Body;Body	cg08258526, cg11469098, cg11868900, cg15397374, cg18041435, cg22836229, cg23562261, cg25342894, cg25457832		NO		EFCAB1---Cluster1	-0.06	cg08258526, cg11469098, cg11868900, cg15397374, cg18041435, cg22836229, cg23562261, cg25342894, cg25457832	5'UTR;5'UTR;1stExon;1stExon;Body, TSS200;TSS200;TSS200, 1stExon;1stExon;Body, TSS1500;TSS1500;TSS1500, Body;Body;Body	cg08258526, cg11469098, cg11868900, cg15397374, cg18041435, cg22836229, cg23562261, cg25342894, cg25457832
EFCAB10	NO		EFCAB10---Cluster1	-0.19	cg00424276, cg13844899, cg13922124, cg14140881, cg21022732, cg24454243, cg25896734, cg26958597	TSS1500, TSS200, Body			YES	1.54
EFCAB4A	YES	2.11							NO
EFCAB4B	NO		EFCAB4B---Cluster4	-0.11	cg03535793, cg14759043, cg21723903	TSS1500;TSS1500;TSS1500			NO
EFEMP1	NO		EFEMP1---Cluster5	-0.08	cg23260993, cg25711779	Body;Body;Body, 5'UTR;5'UTR;5'UTR	cg23260993, cg25711779		NO		EFEMP1---Cluster7	-0.14	cg20786074, cg23260993, cg25711779	1stExon;5'UTR;5'UTR;5'UTR, Body;Body;Body, 5'UTR;5'UTR;5'UTR	cg20786074, cg23260993, cg25711779
EFEMP1	NO		EFEMP1---Cluster3	-0.04	cg03122624, cg05385513, cg16100120, cg20786074	1stExon;5'UTR;5'UTR;5'UTR, TSS200;5'UTR;5'UTR	cg03122624, cg05385513, cg16100120, cg20786074		NO		EFEMP1---Cluster3	-0.07	cg03122624, cg05385513, cg16100120	1stExon;5'UTR;5'UTR;5'UTR, TSS200;5'UTR;5'UTR	cg03122624, cg05385513, cg16100120
EFHA2	NO		EFHA2---Cluster1	-0.06	cg00720475, cg03919781, cg05956498, cg18577280, cg21653826, cg23218760, cg26831415	TSS200, TSS1500, Body			NO
EFHC2	NO		EFHC2---Cluster3	-0.14	cg06831164, cg07481063, cg13996510, cg16619186, cg23223006, cg23252784	Body, TSS1500, TSS200	cg06831164, cg07481063, cg13996510, cg16619186, cg23223006, cg23252784		NO		EFHC2---Cluster3	-0.07	cg06831164, cg07481063, cg13996510, cg16619186, cg23223006, cg23252784	Body, TSS1500, TSS200	cg06831164, cg07481063, cg13996510, cg16619186, cg23223006, cg23252784
EFHD2	NO								NO		EFHD2---Cluster4	-0.06	cg14036402, cg25978218	Body
EFNA3	NO								NO		EFNA3---Cluster9	-0.1	cg10143807, cg17582777, cg25745642	TSS1500
EFNA3	NO								NO		EFNA3---Cluster8	-0.08	cg08242010	Body
EFNA5	NO		EFNA5---Cluster20	-0.07	cg18449021, cg21055684	Body			NO
EGF	NO		EGF---Cluster4	-0.3	cg13379236, cg24818418	TSS1500, 1stExon			NO
EGFLAM	NO								NO		EGFLAM---Cluster5	-0.19	cg05530317, cg05606376, cg06592027, cg09179916, cg14677130, cg15813594, cg16559243, cg21201393	Body;1stExon;5'UTR;Body;Body, Body;5'UTR;Body;Body, Body;Body;TSS1500;Body, TSS200;Body;Body;Body		cg05530317, cg05606376, cg09179916, cg14677130, cg15813594, cg16559243, cg21201393
EGFR	NO								NO		EGFR---Cluster7	-0.08	cg10002850, cg26055062	Body;Body;Body;Body
EGLN2	NO								NO		EGLN2---Cluster1	-0.05	cg03287692, cg08078058, cg08080060, cg11298343, cg25923056	1stExon;Body, 5'UTR;TSS200, 1stExon;5'UTR;5'UTR
EGOT	YES	1.43							YES	1.6
EGR4	YES	1.67							NO
EHBP1L1	NO		EHBP1L1---Cluster3	-0.06	cg03033176, cg10142520, cg17290213	Body			NO
EHD3	NO		EHD3---Cluster4	-0.15	cg08251399	1stExon	cg08251399		NO		EHD3---Cluster6	-0.07	cg08251399	1stExon	cg08251399
EHF	NO								YES	1.67	EHF---Cluster3	-0.06	cg15994604	Body
EHHADH	NO								NO		EHHADH---Cluster3	-0.06	cg08095700, cg11935638, cg23361969	TSS1500;TSS1500, 5'UTR;Body
EIF4A3	NO								NO		EIF4A3---Cluster3	-0.06	cg03716405, cg14228980	Body, TSS1500
EIF4EBP1	NO								NO		EIF4EBP1---Cluster3	-0.09	cg04217082	Body
EIF4EBP3	NO		EIF4EBP3---Cluster1	-0.11	cg00078221, cg11639849	Body;Body	cg00078221, cg11639849		NO		EIF4EBP3---Cluster1	-0.06	cg00078221, cg11639849	Body;Body	cg00078221, cg11639849
ELF3	YES	1.35							NO		ELF3---Cluster2	-0.06	cg04125586, cg11802442, cg18218190	Body;Body, 3'UTR;3'UTR
ELF5	YES	1.94	ELF5---Cluster1	-0.32	cg01473816, cg05390144, cg10631356, cg10987788, cg11343506, cg11875459, cg19656820, cg21017775, cg22731981, cg22932313, cg24253136, cg24935217	1stExon;5'UTR, 5'UTR;TSS200, Body;Body, TSS200, TSS1500, 5'UTR;TSS1500, 5'UTR	cg01473816, cg10987788, cg11343506, cg11875459, cg19656820, cg21017775, cg22731981, cg22932313, cg24253136		YES	2.28	ELF5---Cluster1	-0.13	cg01473816, cg10987788, cg11343506, cg11875459, cg12728032, cg19656820, cg21017775, cg22731981, cg22932313, cg23311800, cg24253136, cg26129339	1stExon;5'UTR, TSS200, TSS1500, 5'UTR;TSS1500, 5'UTR	cg01473816, cg10987788, cg11343506, cg11875459, cg12728032, cg19656820, cg21017775, cg22731981, cg22932313, cg23311800, cg24253136, cg26129339
ELF5	YES	1.94	ELF5---Cluster3	-0.19	cg12728032, cg23311800, cg26129339	TSS200	cg12728032, cg23311800, cg26129339		YES	2.28
ELFN1	YES	1.81							NO
ELK3	NO		ELK3---Cluster2	-0.08	cg00761125, cg11146034	5'UTR			NO
ELL3	NO								NO		ELL3---Cluster9	-0.08	cg23253752, cg24361265	Body		cg24361265
ELOVL3	NO								NO		ELOVL3---Cluster1	-0.06	cg00431050, cg05200540, cg05391011, cg11459006, cg13447927, cg15724773, cg24362923	TSS1500, 1stExon;5'UTR, TSS200
EMILIN3	YES	1.35	EMILIN3---Cluster1	-0.04	cg00273068, cg07609788, cg08463758, cg13919438, cg18587340, cg18938204, cg23226129, cg25481073	TSS1500, TSS200, Body			NO
EML4	NO								NO		EML4---Cluster4	-0.09	cg04741211	Body;Body
EML6	YES	1.76							NO
EMX1	YES	1.68							NO
ENAH	NO								NO		ENAH---Cluster8	-0.11	cg13305444	Body;Body
ENC1	NO								NO		ENC1---Cluster3	-0.06	cg02323633, cg05698228, cg11199137, cg20951821	TSS1500, TSS200, 1stExon;5'UTR
ENTPD4	NO		ENTPD4---Cluster10	-0.12	cg21074015	5'UTR;5'UTR			NO
ENTPD8	YES	2.24							NO
EPAS1	NO								NO		EPAS1---Cluster13	-0.17	cg19311375	Body
EPB41L4B	NO								NO		EPB41L4B---Cluster3	-0.09	cg13531977	Body;Body
EPCAM	YES	1.81							NO
EPDR1	NO		EPDR1---Cluster2	-0.1	cg04403917, cg04499325, cg08608193, cg10876076, cg19468504, cg20200553, cg24953179	Body, 1stExon, 1stExon;5'UTR			NO
EPHA1	NO								NO		EPHA1---Cluster7	-0.09	cg05385805, cg19111265	TSS1500
EPHB4	NO								NO		EPHB4---Cluster12	-0.06	cg22493616	3'UTR
EPHX3	YES	1.81	EPHX3---Cluster1	-0.2	cg02973377, cg03562044, cg14556683, cg15826897, cg16184495, cg17399362, cg17476026, cg19744936, cg26477573	Body;Body, 1stExon;Body, 5'UTR;TSS200	cg02973377, cg03562044, cg14556683, cg15826897, cg16184495, cg17399362, cg17476026, cg19744936, cg26477573		YES	2.24	EPHX3---Cluster1	-0.14	cg02973377, cg03562044, cg14556683, cg15826897, cg16184495, cg17399362, cg17476026, cg19744936, cg26477573	Body;Body, 1stExon;Body, 5'UTR;TSS200	cg02973377, cg03562044, cg14556683, cg15826897, cg16184495, cg17399362, cg17476026, cg19744936, cg26477573
EPHX3	YES	1.81							YES	2.24	EPHX3---Cluster3	-0.09	cg08457898, cg18366919, cg21595709, cg24745495, cg26010734	5'UTR;TSS1500;1stExon, TSS1500;TSS1500, TSS200;TSS1500
EPHX4	NO								NO		EPHX4---Cluster2	-0.11	cg07197585, cg11585358, cg15156367, cg18379537	TSS1500
EPM2AIP1	NO								NO		EPM2AIP1---Cluster2	-0.1	cg02103401, cg10990993, cg24607398	1stExon;TSS1500
EPO	YES	2.11							NO
EPPK1	NO								YES	1.51
EPS8L1	YES	1.43							NO
EPSTI1	NO								NO		EPSTI1---Cluster1	-0.14	cg00338116, cg03478249, cg03753191, cg03763873, cg12138678, cg14539231, cg16327891, cg25261228, cg26714230	5'UTR;5'UTR;1stExon;1stExon, TSS200;TSS200, TSS1500;TSS1500, Body;Body, 1stExon;1stExon
ERBB3	NO		ERBB3---Cluster4	-0.26	cg11835619, cg26344379	Body;Body, TSS1500;TSS1500	cg11835619, cg26344379		NO		ERBB3---Cluster4	-0.09	cg11835619, cg26344379	Body;Body, TSS1500;TSS1500	cg11835619, cg26344379
EREG	NO								NO		EREG---Cluster3	-0.12	cg11646192, cg19308222	TSS1500
ERN2	YES	1.96							YES	1.96
ERO1LB	NO		ERO1LB---Cluster2	-0.26	cg00362285	Body			NO
ESPN	NO		ESPN---Cluster6	-0.05	cg03397716, cg13066963, cg24153044	1stExon;5'UTR, Body, 1stExon	cg13066963, cg24153044		YES	1.73	ESPN---Cluster8	-0.07	cg13066963, cg15718222, cg24153044	Body, TSS1500, 1stExon	cg13066963, cg24153044
ESPNL	YES	2.64	ESPNL---Cluster3	-0.28	cg02290684, cg04003327, cg05099493, cg06574296, cg07582400, cg15820451, cg21911868, cg24393552	1stExon, TSS1500;3'UTR, Body			YES	1.79	ESPNL---Cluster2	-0.12	cg01786048	Body		cg01786048
ESPNL	YES	2.64	ESPNL---Cluster5	-0.2	cg06725957, cg10329022, cg19045731, cg22532774	Body		cg19045731, cg22532774	YES	1.79
ESRRA	NO								YES	1.23	ESRRA---Cluster4	-0.04	cg03527086	5'UTR
ETNK2	NO		ETNK2---Cluster2	-0.06	cg02990368, cg04913057, cg08114257, cg12638737, cg20136584	Body, 1stExon, TSS200			NO
ETS1	NO								NO		ETS1---Cluster11	-0.12	cg11588197, cg26503877, cg26559804	Body;Body;Body
ETS2	NO		ETS2---Cluster2	-0.06	cg01359822	TSS1500	cg01359822		NO		ETS2---Cluster2	-0.13	cg01359822	TSS1500	cg01359822
ETS2	NO								NO		ETS2---Cluster1	-0.08	cg00168694, cg15892280, cg23110422	Body, 5'UTR
ETV6	NO		ETV6---Cluster6	-0.11	cg07019303, cg11375112, cg17077401	Body			NO		ETV6---Cluster4	-0.09	cg03954667, cg09082441, cg14830166, cg21535657, cg24279017	Body
ETV7	NO								NO		ETV7---Cluster2	-0.11	cg04289385, cg12173498	TSS1500
EVC2	NO		EVC2---Cluster2	-0.18	cg01834022, cg05542338, cg05571820, cg06426416, cg14654886, cg17255450, cg22290744, cg23665381, cg27434509	5'UTR;TSS200, 5'UTR;Body, 5'UTR;1stExon	cg01834022, cg05542338, cg05571820, cg06426416, cg14654886, cg17255450, cg22290744, cg23665381, cg27434509		NO		EVC2---Cluster2	-0.15	cg01834022, cg05542338, cg05571820, cg06426416, cg14654886, cg17255450, cg22290744, cg23665381, cg27434509	5'UTR;TSS200, 5'UTR;Body, 5'UTR;1stExon	cg01834022, cg05542338, cg05571820, cg06426416, cg14654886, cg17255450, cg22290744, cg23665381, cg27434509
EVPLL	YES	1.75							NO
EXPH5	NO		EXPH5---Cluster10	-0.14	cg10022155, cg20577535	TSS1500			NO
EXTL3	NO		EXTL3---Cluster1	-0.08	cg00328720	5'UTR	cg00328720		NO		EXTL3---Cluster1	-0.08	cg00328720	5'UTR	cg00328720
EYA2	NO								NO		EYA2---Cluster4	-0.05	cg11117945, cg15624634	5'UTR;5'UTR
EYS	NO								NO		EYS---Cluster4	-0.07	cg01860271	Body
FA2H	YES	1.34							NO
FAAH	NO		FAAH---Cluster2	-0.06	cg01134183, cg06911238, cg12671744, cg16267850, cg18261491, cg20271029, cg25706281	Body, TSS1500, TSS200			YES	1.71
FABP6	NO								YES	2.69
FABP7	YES	1.35							NO
FADS1	NO		FADS1---Cluster4	-0.13	cg09462826, cg16213375	TSS1500, TSS200			NO
FADS2	YES	1.35	FADS2---Cluster1	-0.11	cg00603274, cg00614641, cg06781209, cg07005513, cg10868875, cg14911132, cg16576620, cg21709803	Body, TSS1500, 1stExon			NO
FAIM	NO								NO		FAIM---Cluster4	-0.05	cg02712878, cg06309968, cg13538845, cg15916166, cg22175303	TSS200;TSS200;TSS200;TSS1500
FAM108C1	NO		FAM108C1---Cluster3	-0.11	cg04135635, cg10773972	Body	cg04135635, cg10773972		NO		FAM108C1---Cluster6	-0.11	cg10773972, cg12292492, cg13026773	Body, TSS1500	cg10773972
FAM108C1	NO								NO		FAM108C1---Cluster3	-0.05	cg04135635	Body	cg04135635
FAM109B	NO		FAM109B---Cluster2	-0.24	cg09569869	TSS1500			YES	1.33	FAM109B---Cluster1	-0.11	cg08057985, cg10276465, cg11915388, cg16740427	TSS200, 5'UTR, TSS1500	cg08057985, cg10276465, cg11915388, cg16740427
FAM109B	NO		FAM109B---Cluster1	-0.09	cg08057985, cg10276465, cg11915388, cg16740427	TSS200, 5'UTR, TSS1500	cg08057985, cg10276465, cg11915388, cg16740427		YES	1.33
FAM110A	NO								NO		FAM110A---Cluster7	-0.1	cg16606561	5'UTR;5'UTR;TSS1500
FAM129B	NO								NO		FAM129B---Cluster9	-0.04	cg13881619	Body;Body
FAM131A	NO		FAM131A---Cluster1	-0.18	cg00205703, cg01317029, cg11635053, cg25552889, cg25734279	5'UTR;TSS1500, 3'UTR;3'UTR, 5'UTR;TSS200, 5'UTR;Body			NO
FAM132A	YES	2.01	FAM132A---Cluster2	-0.16	cg04719903, cg19236794	1stExon, Body	cg04719903, cg19236794	cg19236794	NO		FAM132A---Cluster2	-0.07	cg04719903, cg06443533, cg14089984, cg19236794, cg25594899, cg26314055	1stExon, TSS1500, Body, TSS200	cg04719903, cg19236794	cg19236794
FAM150B	YES	1.39							NO
FAM151A	YES	1.69							NO
FAM159A	NO		FAM159A---Cluster1	-0.18	cg00065957, cg04882349	Body, TSS1500			NO
FAM159A	NO		FAM159A---Cluster2	-0.11	cg09068158, cg17088631, cg18146843, cg22434763	TSS1500, 1stExon			NO
FAM160B2	NO								NO		FAM160B2---Cluster2	-0.06	cg03520938, cg06044105, cg10087374, cg10754941	3'UTR
FAM164C	NO								NO		FAM164C---Cluster1	-0.05	cg00103685, cg02213475, cg05428298, cg12125332, cg13783444, cg15979150, cg19886565, cg23707230, cg24073131	TSS200;TSS200, TSS1500;TSS1500, 1stExon;5'UTR;1stExon;5'UTR, 5'UTR;5'UTR		cg12125332, cg13783444
FAM165B	NO		FAM165B---Cluster6	-0.11	cg15660965	5'UTR			NO
FAM171B	NO								NO		FAM171B---Cluster1	-0.08	cg00184203, cg22900206, cg26781575	TSS1500
FAM173B	NO		FAM173B---Cluster7	-0.19	cg17315844	Body;TSS1500			YES	1.27
FAM178B	NO		FAM178B---Cluster1	-0.14	cg02304481, cg02630819, cg14187813, cg15721102	5'UTR;1stExon, 5'UTR	cg02304481		YES	2.2	FAM178B---Cluster3	-0.1	cg04623131, cg06492372, cg13394864, cg14659978, cg19828537, cg22122013	Body;TSS1500, Body, 1stExon;5'UTR;Body, Body;TSS200
FAM178B	NO								YES	2.2	FAM178B---Cluster1	-0.09	cg02304481, cg07994485, cg12055459, cg13571852	5'UTR;1stExon, TSS200	cg02304481
FAM181A	YES	2.11							NO
FAM182B	YES	1.54							NO
FAM184B	YES	2.25							NO
FAM195A	NO		FAM195A---Cluster4	-0.13	cg04145621	Body			NO
FAM20B	NO		FAM20B---Cluster8	-0.09	cg23933289	5'UTR			NO
FAM24B	NO		FAM24B---Cluster2	-0.1	cg02936953, cg17837712	TSS1500;Body, 5'UTR;TSS1500	cg17837712		NO		FAM24B---Cluster5	-0.1	cg17837712	5'UTR;TSS1500	cg17837712
FAM25A	YES	1.43	FAM25A---Cluster1	-0.23	cg04807739, cg22180738	TSS200, TSS1500			NO
FAM25B	YES	1.4							NO
FAM38A	NO		FAM38A---Cluster17	-0.09	cg02610723, cg03699074, cg06007201, cg08105590, cg27004870	Body			NO
FAM3B	YES	1.33	FAM3B---Cluster3	-0.19	cg10019329, cg18440523	Body;Body			YES	2.2	FAM3B---Cluster3	-0.06	cg09179211, cg10054197	Body;Body	cg09179211, cg10054197
FAM3B	YES	1.33	FAM3B---Cluster2	-0.06	cg09179211, cg10054197	Body;Body	cg09179211, cg10054197		YES	2.2
FAM3D	YES	1.39							NO
FAM46A	NO								NO		FAM46A---Cluster6	-0.13	cg04399083, cg22388948	Body
FAM46B	NO								NO		FAM46B---Cluster4	-0.07	cg05642308, cg06606318, cg07399977, cg09007163, cg13782884, cg16352283, cg20486246	TSS200, 5'UTR;1stExon, TSS1500, 1stExon, Body
FAM50B	NO								NO		FAM50B---Cluster2	-0.12	cg03330552, cg14414415, cg15382302, cg26211800	TSS1500
FAM69C	YES	1.53							NO
FAM83A	NO		FAM83A---Cluster3	-0.11	cg02715629, cg19924352, cg22384356, cg23067535	TSS1500;TSS1500, 1stExon;1stExon	cg02715629, cg19924352, cg22384356, cg23067535		NO		FAM83A---Cluster3	-0.13	cg02715629, cg19924352, cg22384356, cg23067535	TSS1500;TSS1500, 1stExon;1stExon	cg02715629, cg19924352, cg22384356, cg23067535
FAM83C	YES	1.49							YES	4.19	FAM83C---Cluster2	-0.11	cg02207638, cg12170299, cg16922340, cg20436037, cg24855818, cg26826207	1stExon, 1stExon;5'UTR, 3'UTR;TSS1500;TSS1500;TSS1500, TSS200		cg02207638, cg20436037
FAM83E	YES	1.34							NO
FAM83F	NO								NO		FAM83F---Cluster8	-0.12	cg23808815	Body
FAM83H	NO								NO		FAM83H---Cluster5	-0.04	cg01854491, cg05913474, cg07441152	5'UTR
FAM84A	NO								NO		FAM84A---Cluster5	-0.1	cg22044566	TSS1500
FAM89B	NO								YES	1.25
FAM90A1	YES	2.02							YES	1.74
FARP1	NO		FARP1---Cluster1	-0.05	cg00221494, cg01941219, cg11139148, cg13375462, cg17653405, cg25258291	TSS1500;TSS1500, 5'UTR;1stExon;1stExon;5'UTR, 5'UTR;5'UTR			NO
FAS	NO								NO		FAS---Cluster8	-0.08	cg22936253, cg26478401	Body;Body;Body;Body;TSS1500;Body;Body;Body, TSS1500;TSS1500;TSS1500;TSS1500;TSS1500;TSS1500;TSS1500;5'UTR
FASN	NO								NO		FASN---Cluster6	-0.07	cg05953751, cg25423135	Body
FBLN2	NO		FBLN2---Cluster1	-0.15	cg00201234, cg25120326	5'UTR;5'UTR	cg00201234, cg25120326		NO		FBLN2---Cluster1	-0.06	cg00201234, cg25120326	5'UTR;5'UTR	cg00201234, cg25120326
FBN1	NO		FBN1---Cluster7	-0.22	cg23117583, cg25406989, cg25505106	Body			NO
FBN2	NO		FBN2---Cluster4	-0.08	cg04093645, cg06068085, cg12630983, cg15358549, cg26802026	Body			NO
FBP1	YES	1.34							NO
FBRS	NO								YES	1.21
FBXL14	NO		FBXL14---Cluster6	-0.07	cg15055553, cg17824906	Body			NO
FBXL16	YES	1.48							NO
FBXL19	NO								YES	1.26	FBXL19---Cluster7	-0.03	cg04477789, cg10421029	TSS200;TSS1500, 1stExon;5'UTR;TSS1500
FBXL22	NO		FBXL22---Cluster3	-0.25	cg01447951, cg01767116, cg09499482, cg13288195, cg15894581, cg24004007	TSS200, TSS1500, 1stExon	cg01447951, cg01767116, cg09499482, cg13288195, cg15894581, cg24004007		NO		FBXL22---Cluster3	-0.11	cg01447951, cg01767116, cg09499482, cg13288195, cg15894581, cg24004007	TSS200, TSS1500, 1stExon	cg01447951, cg01767116, cg09499482, cg13288195, cg15894581, cg24004007
FBXL4	NO								NO		FBXL4---Cluster1	-0.06	cg03306368, cg19290902	TSS1500
FBXL6	NO								YES	1.25	FBXL6---Cluster1	-0.07	cg01646718, cg11370259, cg16628918, cg21959619	Body;TSS1500;Body
FBXO17	NO								NO		FBXO17---Cluster2	-0.06	cg06244497, cg07551545, cg08820801, cg10742957, cg14206172, cg15177902, cg25806307	TSS200, 5'UTR;1stExon, 5'UTR, TSS1500		cg08820801, cg10742957, cg14206172
FBXO2	YES	1.4							NO
FBXO21	NO		FBXO21---Cluster4	-0.06	cg01817067, cg12414070, cg26470309	Body;Body			NO
FBXO34	NO								NO		FBXO34---Cluster1	-0.06	cg04853218, cg12786198	5'UTR;5'UTR
FCHO1	YES	1.75							NO
FCHSD1	NO		FCHSD1---Cluster2	-0.05	cg07204747, cg08742288, cg09904383, cg12927498, cg15844835, cg23373626	Body, TSS200, TSS1500			NO
FDXR	NO								YES	1.32
FEN1	NO								NO		FEN1---Cluster2	-0.04	cg03805684	5'UTR;TSS1500;TSS1500
FER1L5	NO								YES	1.5	FER1L5---Cluster3	-0.16	cg01876130	1stExon
FES	NO								NO		FES---Cluster3	-0.13	cg05211768, cg09397246, cg13947995, cg18661868, cg25647583, cg26405020	5'UTR;TSS1500;5'UTR;TSS1500, TSS1500;TSS1500;TSS1500;TSS1500
FES	NO								NO		FES---Cluster2	-0.1	cg05180856, cg26899598	5'UTR;TSS1500;5'UTR;TSS1500, Body;Body;Body;Body
FEZF1	NO								NO		FEZF1---Cluster4	-0.07	cg09592112, cg16197925, cg16392213, cg18633561, cg24934063	Body;1stExon, 1stExon;1stExon, Body;Body
FFAR2	YES	1.36	FFAR2---Cluster2	-0.1	cg03548857	TSS1500	cg03548857		NO		FFAR2---Cluster2	-0.19	cg03548857	TSS1500	cg03548857
FGF11	YES	1.48	FGF11---Cluster2	-0.15	cg03613649, cg06462874, cg13194425, cg13492227, cg18105842, cg25563256	TSS1500, TSS200			NO		FGF11---Cluster5	-0.12	cg17788227	3'UTR;TSS1500
FGF13	YES	1.81							NO
FGF2	NO		FGF2---Cluster2	-0.12	cg03941587, cg11327857, cg15128226, cg17214107, cg24683623	TSS1500, TSS200			NO
FGFBP2	YES	2.29							NO
FGFBP3	NO								NO		FGFBP3---Cluster2	-0.08	cg02631917	TSS1500
FGFR1	NO								NO		FGFR1---Cluster10	-0.12	cg10823844, cg27646230	TSS1500;TSS1500;TSS1500;TSS1500;TSS1500;TSS1500;TSS1500, TSS200;TSS200;TSS200;TSS200;TSS200;TSS200;TSS200
FGFR2	NO		FGFR2---Cluster5	-0.07	cg02210151, cg06791446, cg11430259, cg17235897, cg18566515, cg22633036, cg25052156	5'UTR;5'UTR;5'UTR;5'UTR;5'UTR;1stExon;5'UTR, 5'UTR;5'UTR;5'UTR;5'UTR;TSS1500;5'UTR;5'UTR, 5'UTR;5'UTR;5'UTR;5'UTR;5'UTR;5'UTR, Body;Body;Body;Body;Body;Body;Body;Body;Body, 5'UTR;5'UTR;5'UTR;5'UTR;5'UTR;TSS200			NO
FGFR3	NO								YES	1.97
FGGY	NO								YES	1.34
FHAD1	YES	1.33							YES	1.66
FIBCD1	YES	2.36							NO
FKBP10	YES	1.75							NO
FKBP1B	NO								NO		FKBP1B---Cluster1	-0.14	cg00284173, cg01417669	Body;Body
FKBP6	YES	1.49							YES	1.85
FKBPL	NO								NO		FKBPL---Cluster9	-0.18	cg07790778	TSS1500
FLJ22536	NO		FLJ22536---Cluster17	-0.22	cg25302087	Body			NO
FLJ22536	NO		FLJ22536---Cluster3	-0.12	cg01334682, cg06341027, cg08233811, cg26158950	Body			NO
FLJ22536	NO		FLJ22536---Cluster14	-0.09	cg10558740	Body			NO
FLJ33360	YES	1.48							NO
FLJ37453	NO		FLJ37453---Cluster4	-0.1	cg04889800, cg22947094, cg24735235	Body		cg24735235	NO
FLJ40852	YES	1.35							NO
FLJ42289	NO								NO		FLJ42289---Cluster3	-0.07	cg10933959	TSS1500;Body
FLJ42289	NO								NO		FLJ42289---Cluster2	-0.05	cg03479535, cg12728784	Body;Body
FLJ42709	NO								NO		FLJ42709---Cluster4	-0.07	cg04854328	Body;Body
FMO2	NO								NO		FMO2---Cluster1	-0.09	cg00700214, cg14721213	5'UTR
FMO3	NO								YES	1.95	FMO3---Cluster1	-0.11	cg25778166, cg26794028	TSS200;TSS200, 5'UTR;1stExon;5'UTR;1stExon
FMO4	NO								YES	1.5
FN3K	NO		FN3K---Cluster2	-0.05	cg03077331, cg04587829, cg17258265, cg22597040	TSS1500, Body			NO		FN3K---Cluster4	-0.08	cg21697134	Body
FNDC5	YES	1.4							NO
FOLH1	YES	1.33	FOLH1---Cluster3	-0.05	cg14775560, cg25346915	1stExon;5'UTR;1stExon;5'UTR			NO
FOLR1	YES	1.94	FOLR1---Cluster1	-0.25	cg03699566, cg09562426, cg20992180, cg25048701, cg27175332	1stExon;TSS1500;1stExon;5'UTR;5'UTR, 3'UTR;3'UTR;3'UTR;3'UTR, 5'UTR;TSS1500;5'UTR;5'UTR, TSS1500;TSS1500;TSS1500			NO
FOXA1	YES	1.49	FOXA1---Cluster6	-0.12	cg23664186	TSS1500			YES	1.78	FOXA1---Cluster2	-0.09	cg00955911, cg03772350, cg04932551, cg07940072, cg10988041	Body, 3'UTR
FOXA3	YES	1.74							NO
FOXD3	YES	1.34							NO
FOXE1	YES	1.47	FOXE1---Cluster2	-0.13	cg04007303, cg13696609	3'UTR;1stExon			NO
FOXH1	YES	3.5	FOXH1---Cluster2	-0.32	cg04515567, cg05113558, cg07044391, cg07205791, cg13065228, cg13159060	1stExon;5'UTR, TSS1500, TSS200	cg04515567, cg05113558, cg07044391, cg07205791, cg13065228, cg13159060		YES	2.21	FOXH1---Cluster2	-0.14	cg04515567, cg05113558, cg07044391, cg07205791, cg13065228, cg13159060	1stExon;5'UTR, TSS1500, TSS200	cg04515567, cg05113558, cg07044391, cg07205791, cg13065228, cg13159060
FOXJ1	YES	2.55							YES	3.66	FOXJ1---Cluster4	-0.11	cg08170294, cg16038636, cg16672637, cg16861241, cg23431989	Body, TSS1500
FOXJ1	YES	2.55							YES	3.66	FOXJ1---Cluster1	-0.1	cg01294702, cg14499532, cg24164563	5'UTR, Body
FOXJ3	NO								NO		FOXJ3---Cluster5	-0.08	cg09278187, cg23212590	3'UTR
FOXJ3	NO								NO		FOXJ3---Cluster12	-0.03	cg18174678	TSS1500
FOXK2	NO								NO		FOXK2---Cluster13	-0.09	cg06503715, cg26176014	Body
FOXN1	NO								YES	1.98
FOXN3	NO								NO		FOXN3---Cluster1	-0.06	cg00842076, cg01210589, cg05053979, cg13679772, cg18359596	5'UTR;5'UTR, 5'UTR, Body;Body
FOXP1	NO								NO		FOXP1---Cluster7	-0.1	cg01511742, cg02520804, cg08038033, cg20525486, cg22589728, cg25811633	Body, 5'UTR;5'UTR
FOXP1	NO								NO		FOXP1---Cluster13	-0.09	cg04320255, cg18665871, cg19536652, cg20742234	Body
FOXP4	NO								NO		FOXP4---Cluster8	-0.08	cg04617914, cg13816423, cg18298785	TSS1500;TSS1500;TSS1500, 3'UTR;3'UTR;3'UTR
FOXRED2	NO		FOXRED2---Cluster3	-0.27	cg00946479	TSS1500;TSS1500			NO
FRAS1	YES	1.45							NO		FRAS1---Cluster14	-0.08	cg10128806, cg17082661, cg26010218	TSS1500;TSS1500		cg10128806, cg26010218
FREM2	YES	1.36							NO
FRMD5	NO		FRMD5---Cluster7	-0.07	cg04662961, cg07125112, cg23016080	Body			NO
FRMD8	NO								YES	1.28
FRZB	NO								NO		FRZB---Cluster3	-0.07	cg26700716	1stExon
FST	YES	1.33							NO
FTCD	YES	2.17							NO
FUT3	YES	1.39							NO
FUT6	YES	1.64							YES	2.02
FUZ	NO		FUZ---Cluster1	-0.06	cg01139412, cg02784848, cg07452097, cg10166205, cg10971790, cg11398523, cg19763319, cg21712019, cg23307385, cg23348158	TSS200, TSS1500, 5'UTR;1stExon, 1stExon	cg10971790, cg11398523, cg19763319, cg21712019		NO		FUZ---Cluster4	-0.06	cg10971790, cg11398523, cg19763319, cg21712019, cg22708738	5'UTR;1stExon, TSS200, 1stExon, Body	cg10971790, cg11398523, cg19763319, cg21712019
FXYD1	YES	1.36							NO		FXYD1---Cluster1	-0.11	cg03078169, cg04425701, cg07780528, cg12196406, cg17540545, cg18503912, cg18506124, cg18554976, cg24757346, cg27461196	5'UTR;1stExon;TSS1500, 5'UTR;1stExon;5'UTR, 5'UTR;TSS200, TSS200;TSS1500, TSS1500;TSS1500, 5'UTR;TSS1500		cg03078169
FXYD3	NO								NO		FXYD3---Cluster3	-0.07	cg18232841, cg21965980, cg24461242	3'UTR;3'UTR;3'UTR;3'UTR;3'UTR, Body;3'UTR;Body;Body;Body;3'UTR;Body;Body
FXYD6	NO		FXYD6---Cluster5	-0.14	cg20328588, cg20652899	5'UTR;TSS200;TSS200;TSS200;TSS200		cg20652899	NO		FXYD6---Cluster5	-0.05	cg18909631, cg20755342	5'UTR;5'UTR;5'UTR;5'UTR;5'UTR
FZD1	NO								NO		FZD1---Cluster1	-0.1	cg01480180, cg08714590, cg17497608, cg21104276, cg27496267	1stExon;3'UTR, 1stExon
FZD5	NO								NO		FZD5---Cluster4	-0.06	cg05774672, cg09967647, cg13657659	Body
FZD6	NO								NO		FZD6---Cluster1	-0.08	cg00161459	TSS1500;TSS1500;TSS1500
G0S2	YES	1.46	G0S2---Cluster1	-0.28	cg02638691, cg08158408	Body, 5'UTR	cg02638691, cg08158408		NO		G0S2---Cluster1	-0.21	cg02638691, cg08158408	Body, 5'UTR	cg02638691, cg08158408
G0S2	YES	1.46	G0S2---Cluster3	-0.18	cg07434244, cg23646375	TSS1500			NO
G6PC3	NO		G6PC3---Cluster1	-0.04	cg05063616, cg06808983, cg08084693, cg08301941, cg11249189, cg14014525, cg14673149, cg16029368, cg18218381, cg22140675, cg23635355	TSS200;TSS200;TSS200, 1stExon;Body;Body;5'UTR, Body;Body;Body, 1stExon;Body;Body			NO
GABRB3	YES	1.4							NO
GAL3ST2	YES	1.78							YES	1.61
GALC	NO								NO		GALC---Cluster4	-0.12	cg18103730	Body;Body
GALE	NO								YES	1.33
GALM	NO								NO		GALM---Cluster1	-0.08	cg00359181, cg01546378, cg05275752, cg05604112, cg12043428, cg23643435	Body, TSS200, 5'UTR;1stExon
GALNT12	YES	1.44							NO
GALNT13	NO		GALNT13---Cluster1	-0.09	cg01011748, cg02593932, cg07547000, cg12079322, cg12424785, cg13101087, cg14630357, cg18118685, cg21998983, cg23762263, cg24412079, cg25703346, cg26660002, cg26983710	5'UTR, TSS200, TSS1500, 5'UTR;1stExon			NO
GALNT5	YES	1.56	GALNT5---Cluster1	-0.19	cg06240690, cg09726654, cg20469837, cg24576425, cg27409015, cg27582124	TSS1500, TSS200, 1stExon;5'UTR	cg06240690, cg09726654, cg20469837, cg24576425, cg27409015, cg27582124		YES	1.66	GALNT5---Cluster1	-0.07	cg06240690, cg09726654, cg20469837, cg24576425, cg27409015, cg27582124	TSS1500, TSS200, 1stExon;5'UTR	cg06240690, cg09726654, cg20469837, cg24576425, cg27409015, cg27582124
GALR2	YES	1.37							NO
GAN	NO		GAN---Cluster5	-0.08	cg04448709	Body			NO
GAS2L1	NO								NO		GAS2L1---Cluster2	-0.05	cg02293044, cg04929173, cg10121508	5'UTR;5'UTR;5'UTR, Body;Body;Body, TSS1500;TSS1500;TSS1500
GAST	YES	1.44							NO
GATA6	NO								NO		GATA6---Cluster6	-0.05	cg09507790, cg14439622, cg19177125, cg24753061	Body
GATM	NO								YES	1.54	GATM---Cluster1	-0.07	cg01145430, cg05280133, cg11431346, cg14910265	Body;TSS1500
GATS	NO								NO		GATS---Cluster3	-0.06	cg02646787	Body;Body;Body;Body
GBGT1	NO		GBGT1---Cluster3	-0.22	cg09513259, cg17355191, cg18089000	TSS200, TSS1500			NO
GBP4	NO								NO		GBP4---Cluster1	-0.06	cg02482460, cg14563196, cg20410995, cg21365602, cg22221320, cg23978657, cg27285720	Body, 1stExon;5'UTR, TSS200
GBX2	YES	1.74							NO
GCGR	YES	1.6							NO
GCHFR	YES	1.73							NO
GCK	NO		GCK---Cluster1	-0.2	cg04555966, cg09933329	Body;Body;Body		cg09933329	NO
GCK	NO		GCK---Cluster3	-0.15	cg11194698	Body;Body;Body		cg11194698	NO
GCK	NO		GCK---Cluster4	-0.07	cg13476133, cg14871932	Body;Body;Body			NO
GCNT2	YES	1.7							NO
GCNT3	YES	1.72							NO
GDAP1	NO		GDAP1---Cluster1	-0.1	cg05501320, cg20546778	Body;5'UTR, Body;Body			NO
GDF1	YES	1.33							NO
GDF15	YES	1.52							NO		GDF15---Cluster1	-0.13	cg03207391	1stExon
GDF5	YES	1.53							NO		GDF5---Cluster1	-0.19	cg03547924, cg09618904, cg14947478	1stExon;5'UTR, TSS1500		cg03547924, cg14947478
GDF9	NO								NO		GDF9---Cluster2	-0.09	cg12532266, cg17317391, cg17446142	TSS1500;TSS1500
GDNF	NO								YES	1.62
GDPD2	YES	1.51							YES	2.24	GDPD2---Cluster3	-0.14	cg03512439, cg10986455, cg25685838	TSS200;TSS200;TSS200;TSS200, 5'UTR;5'UTR;5'UTR;5'UTR
GDPD3	YES	1.38							NO
GEFT	NO		GEFT---Cluster3	-0.17	cg02364642, cg24654525	1stExon;Body, Body;TSS1500			NO
GFRA3	NO		GFRA3---Cluster2	-0.1	cg02288341, cg03721195, cg09350274, cg15951557, cg18442524, cg19670286, cg21225170, cg23511432	1stExon;5'UTR, TSS200			NO
GGH	NO								NO		GGH---Cluster1	-0.1	cg01171885	Body
GGT1	YES	1.53							NO		GGT1---Cluster7	-0.09	cg23363526	5'UTR;TSS200;5'UTR;5'UTR
GGT3P	YES	1.57							NO
GGT6	YES	1.76							YES	1.67	GGT6---Cluster2	-0.15	cg01819502, cg21805880, cg22628873	TSS1500;TSS1500
GGT6	YES	1.76							YES	1.67	GGT6---Cluster1	-0.05	cg00145141, cg00382185, cg01984798, cg02986643, cg04511534	TSS200;TSS200, Body;Body
GGTLC1	YES	1.46							NO
GGTLC2	YES	1.51							NO
GIPC2	YES	1.59	GIPC2---Cluster1	-0.06	cg00347563, cg01074657, cg04912843, cg09107315, cg09826056, cg19766489, cg24496666, cg24719487, cg25288420	1stExon;5'UTR, TSS200, 1stExon, TSS1500, Body		cg09826056, cg19766489	NO
GJB1	YES	1.6							NO
GJB2	NO								NO		GJB2---Cluster5	-0.07	cg04452195, cg06705004, cg11381282, cg17967059	3'UTR, Body
GJB3	NO								NO		GJB3---Cluster1	-0.05	cg00259249, cg04370730, cg06375539, cg07999953, cg09178385, cg13488851	TSS200;TSS1500, 1stExon;5'UTR;5'UTR, 5'UTR;5'UTR, TSS1500
GJB4	NO								YES	2.04
GJB5	NO								NO		GJB5---Cluster1	-0.05	cg01333788, cg02861541, cg07014349, cg25373430, cg27632959	5'UTR, TSS1500, TSS200
GJB6	NO		GJB6---Cluster2	-0.07	cg01446515, cg03473518, cg09203312, cg10395448, cg18145090, cg20972453, cg22377389	5'UTR;5'UTR;5'UTR;TSS200, 5'UTR;5'UTR;5'UTR;TSS1500, 5'UTR;5'UTR;5'UTR;5'UTR;1stExon		cg09203312, cg18145090, cg20972453	NO
GJD3	NO		GJD3---Cluster3	-0.06	cg02216727	1stExon;5'UTR	cg02216727		NO		GJD3---Cluster3	-0.05	cg02216727	1stExon;5'UTR	cg02216727
GLB1L	NO		GLB1L---Cluster1	-0.17	cg01072786, cg09715285, cg20314884	Body	cg01072786, cg09715285, cg20314884		YES	1.38	GLB1L---Cluster1	-0.1	cg01072786, cg09715285, cg20314884	Body	cg01072786, cg09715285, cg20314884
GLB1L2	YES	2.11	GLB1L2---Cluster1	-0.07	cg00430080, cg07759394, cg10700424, cg11012046, cg11781389, cg14672921, cg25532501	Body, 1stExon;5'UTR, TSS1500			NO
GLB1L3	YES	1.69							NO
GLCCI1	NO								NO		GLCCI1---Cluster3	-0.05	cg07107420, cg10131879, cg17808910, cg21380380	Body
GLI1	NO		GLI1---Cluster2	-0.04	cg06616245	5'UTR;5'UTR;5'UTR			NO
GLI2	YES	1.64							NO
GLI3	NO								YES	1.47
GLIS3	NO		GLIS3---Cluster6	-0.18	cg10836809, cg23053961	TSS200, TSS1500		cg23053961	NO
GLS2	YES	1.77							NO		GLS2---Cluster4	-0.08	cg19636672	Body
GLUL	NO								NO		GLUL---Cluster8	-0.04	cg11207270, cg15067127, cg17214089, cg26430597	Body;Body;Body, 3'UTR;3'UTR;3'UTR
GMDS	NO								NO		GMDS---Cluster3	-0.12	cg00971613, cg26546884	Body
GMDS	NO								NO		GMDS---Cluster13	-0.1	cg08614769, cg09571972, cg12303981	Body
GMPS	NO								NO		GMPS---Cluster13	-0.1	cg14694205	Body
GNB3	YES	1.35							NO
GNG12	NO								NO		GNG12---Cluster13	-0.05	cg17125585	5'UTR
GNG3	NO								YES	1.38
GNPNAT1	NO		GNPNAT1---Cluster2	-0.14	cg04150276, cg05225684, cg15418809	5'UTR	cg04150276, cg05225684, cg15418809		NO		GNPNAT1---Cluster1	-0.07	cg02247430, cg04150276, cg05225684, cg15418809, cg16764848	TSS1500, 5'UTR	cg04150276, cg05225684, cg15418809
GNRHR	YES	1.42							NO
GOLGA6L10	NO								YES	1.33
GOLGA6L9	NO								YES	1.4
GOLGA8C	NO								YES	1.7
GOLIM4	NO								NO		GOLIM4---Cluster9	-0.09	cg17346500	Body
GOLT1A	NO								NO		GOLT1A---Cluster1	-0.07	cg00165862, cg02858402, cg05807885, cg07011373, cg12210036, cg15962547, cg17906339, cg20510272, cg20867633, cg24798047, cg26825650	5'UTR;1stExon, TSS1500, TSS200, Body
GPATCH3	NO								NO		GPATCH3---Cluster1	-0.06	cg00067058	Body
GPATCH4	NO								NO		GPATCH4---Cluster2	-0.04	cg04127455	TSS1500;TSS1500
GPBP1L1	NO								YES	1.25
GPC1	NO								NO		GPC1---Cluster4	-0.05	cg08347226, cg21014972, cg24063199	Body, 3'UTR
GPC6	NO		GPC6---Cluster1	-0.06	cg00191477, cg01423335, cg07234958, cg07529657, cg07576142, cg12989574, cg14778311, cg14946389, cg18058689, cg19824907, cg25772299	TSS200, Body, 1stExon, 1stExon;5'UTR			NO
GPD1L	NO		GPD1L---Cluster10	-0.18	cg21145686	Body	cg21145686		NO		GPD1L---Cluster9	-0.1	cg21145686	Body	cg21145686
GPD2	NO								NO		GPD2---Cluster5	-0.05	cg12807206, cg19062174, cg23836163	5'UTR;5'UTR, Body;Body
GPER	YES	1.85	GPER---Cluster3	-0.26	cg03595161, cg07012460, cg07904865	5'UTR;Body;1stExon;5'UTR;Body;Body;5'UTR, 5'UTR;Body;Body;Body;TSS200;5'UTR, 5'UTR;Body;Body;Body;5'UTR;TSS1500	cg03595161, cg07012460, cg07904865		NO		GPER---Cluster3	-0.16	cg03595161, cg07012460, cg07904865	5'UTR;Body;1stExon;5'UTR;Body;Body;5'UTR, 5'UTR;Body;Body;Body;TSS200;5'UTR, 5'UTR;Body;Body;Body;5'UTR;TSS1500	cg03595161, cg07012460, cg07904865
GPER	YES	1.85	GPER---Cluster8	-0.1	cg11697111	5'UTR;Body;Body;Body;5'UTR;TSS1500			NO		GPER---Cluster7	-0.08	cg15730481, cg17102910, cg17333291	TSS200;Body;Body;TSS200;Body;TSS1500
GPER	YES	1.85							NO		GPER---Cluster8	-0.05	cg19723715	TSS1500;Body;Body;TSS1500;Body
GPLD1	YES	1.7							NO
GPR109A	NO								NO		GPR109A---Cluster3	-0.05	cg22192744, cg27306537	1stExon
GPR109A	NO								NO		GPR109A---Cluster2	-0.05	cg19865748	1stExon
GPR115	NO								NO		GPR115---Cluster1	-0.09	cg14105536, cg20457051, cg26451345	5'UTR;1stExon, 5'UTR, TSS200
GPR143	YES	2	GPR143---Cluster2	-0.25	cg05080834, cg06656651, cg12875241, cg14654075, cg16415834	TSS1500, TSS200, 5'UTR;1stExon	cg05080834, cg06656651, cg12875241, cg14654075, cg16415834	cg12875241	YES	1.93	GPR143---Cluster1	-0.15	cg04702368, cg05080834, cg06656651, cg12875241, cg14654075, cg16415834	Body, TSS1500, TSS200, 5'UTR;1stExon	cg05080834, cg06656651, cg12875241, cg14654075, cg16415834	cg12875241
GPR144	YES	1.37							NO
GPR153	NO		GPR153---Cluster3	-0.08	cg04861645	5'UTR			YES	1.47
GPR156	NO								YES	1.71
GPR158	NO								YES	1.87
GPR160	YES	1.6							NO
GPR19	YES	1.37	GPR19---Cluster2	-0.15	cg03705319	5'UTR	cg03705319		NO		GPR19---Cluster2	-0.16	cg03705319	5'UTR	cg03705319
GPR19	YES	1.37							NO		GPR19---Cluster3	-0.05	cg03933279, cg06928346, cg13417420, cg13697193, cg18803655, cg19360852, cg20631472, cg21121336, cg21475544, cg22778421	TSS200, 1stExon;5'UTR, TSS1500, 5'UTR
GPR37	NO								YES	2.06	GPR37---Cluster7	-0.08	cg23799901, cg26278103, cg27533119	1stExon
GPR37L1	YES	1.84							NO
GPR56	NO								NO		GPR56---Cluster4	-0.07	cg08343644, cg26955845	TSS1500;TSS1500;TSS1500;TSS1500;5'UTR;5'UTR;TSS1500, 5'UTR;5'UTR;5'UTR;5'UTR;5'UTR;5'UTR;5'UTR;5'UTR
GPR56	NO								NO		GPR56---Cluster6	-0.07	cg10103630	TSS1500;TSS1500
GPR62	YES	1.72							NO
GPR63	YES	1.75	GPR63---Cluster1	-0.05	cg01864372, cg02912326, cg07687332, cg14723344, cg21151335	5'UTR;5'UTR, TSS1500;TSS1500			NO
GPR81	YES	2.86							YES	4.82	GPR81---Cluster1	-0.21	cg00357958, cg05290737, cg13702536, cg15823495, cg17346246, cg19328828, cg22534509, cg23505823, cg26643476	1stExon;5'UTR, TSS200, TSS1500, 1stExon		cg05290737, cg13702536, cg19328828, cg23505823, cg26643476
GPR83	YES	1.67							NO
GPRASP1	NO								NO		GPRASP1---Cluster2	-0.07	cg09278708	TSS1500;TSS1500;TSS1500
GPRASP2	NO		GPRASP2---Cluster2	-0.06	cg02376524, cg05450314, cg18406472, cg22772711, cg22807592, cg22817647, cg23066860, cg25624831	TSS200;TSS200, 5'UTR;5'UTR			NO
GPRC5B	YES	1.84	GPRC5B---Cluster2	-0.24	cg01028163, cg06088324, cg07519235	5'UTR	cg01028163, cg06088324, cg07519235		YES	1.63	GPRC5B---Cluster2	-0.09	cg01028163, cg06088324, cg07106490, cg07519235	5'UTR	cg01028163, cg06088324, cg07106490, cg07519235
GPRC5B	YES	1.84	GPRC5B---Cluster8	-0.07	cg07106490, cg08623215	5'UTR, TSS1500	cg07106490		YES	1.63
GPRC5D	YES	1.61							NO
GPSM2	NO								NO		GPSM2---Cluster1	-0.06	cg00859129, cg03934069	5'UTR
GPT	YES	1.89	GPT---Cluster1	-0.22	cg00280345, cg01919204, cg05241828, cg06110286, cg07658280, cg09514524, cg09957864, cg11211951, cg11617144, cg14476479, cg15685971, cg15983520, cg16582889, cg16587265, cg18555289, cg19352605, cg20545776, cg23793500, cg25600446, cg26572973	TSS1500, 1stExon			YES	1.92	GPT---Cluster2	-0.08	cg00815230, cg02185216, cg15640870, cg17465115	Body	cg00815230, cg02185216, cg15640870, cg17465115
GPT	YES	1.89	GPT---Cluster2	-0.07	cg00815230, cg02185216, cg15640870, cg17465115	Body	cg00815230, cg02185216, cg15640870, cg17465115		YES	1.92
GPT2	NO								NO		GPT2---Cluster3	-0.07	cg04839706, cg05380921	Body;5'UTR
GPX2	YES	1.69	GPX2---Cluster1	-0.12	cg09643186, cg14947787, cg19502457, cg26155983	1stExon;5'UTR, 3'UTR, 1stExon, TSS1500			NO
GPX3	NO		GPX3---Cluster1	-0.17	cg10802379, cg13081720, cg17820459, cg18849169, cg21504918, cg21516478, cg26638444	Body, TSS200, TSS1500, 5'UTR;1stExon			NO
GPX7	NO		GPX7---Cluster1	-0.13	cg02453146, cg11953272, cg16557944, cg20950465, cg22129364, cg23272399	Body, TSS200, 1stExon	cg02453146, cg11953272, cg16557944, cg20950465, cg22129364, cg23272399		NO		GPX7---Cluster1	-0.09	cg02453146, cg11953272, cg16557944, cg20950465, cg22129364, cg23272399	Body, TSS200, 1stExon	cg02453146, cg11953272, cg16557944, cg20950465, cg22129364, cg23272399
GRAMD1A	NO		GRAMD1A---Cluster4	-0.04	cg07759570, cg13880094, cg19474029	Body;Body			NO
GRAMD4	NO		GRAMD4---Cluster3	-0.09	cg02122610, cg04955856, cg16617543, cg22786631, cg25390635, cg26492175	TSS1500, TSS200, 1stExon;5'UTR	cg02122610, cg04955856, cg16617543, cg22786631, cg25390635, cg26492175		YES	1.32	GRAMD4---Cluster2	-0.11	cg02122610, cg04873169, cg04955856, cg16617543, cg22786631, cg23949216, cg25390635, cg26492175	TSS1500, TSS200, 1stExon;5'UTR	cg02122610, cg04955856, cg16617543, cg22786631, cg25390635, cg26492175
GRAMD4	NO								YES	1.32	GRAMD4---Cluster4	-0.1	cg04787750, cg09741298, cg12649343, cg15850557, cg25039081	Body
GRAMD4	NO								YES	1.32	GRAMD4---Cluster8	-0.08	cg26058289	Body
GRAMD4	NO								YES	1.32	GRAMD4---Cluster3	-0.06	cg02203484, cg05821464, cg17213870	Body
GRASP	NO								NO		GRASP---Cluster3	-0.11	cg06611426, cg10369363, cg14242936, cg15430661, cg19374752, cg19898258, cg22566906, cg26440309	Body, TSS1500
GRB14	YES	1.47	GRB14---Cluster2	-0.04	cg04926134, cg09692771, cg15843818, cg21469278, cg22380033	1stExon;5'UTR, TSS200, Body			NO
GRIK5	NO								YES	1.8
GRIN1	YES	1.88							NO
GRIN2C	NO		GRIN2C---Cluster1	-0.08	cg00439658, cg13335974	Body			NO
GRIN2D	YES	2							NO
GRIN3B	YES	1.35							NO
GRK4	NO								NO		GRK4---Cluster14	-0.11	cg19224164	Body;TSS1500;Body;Body
GRK5	NO								NO		GRK5---Cluster15	-0.1	cg14351425, cg26203879	Body
GRK7	YES	1.98	GRK7---Cluster2	-0.19	cg01584457, cg06072743, cg10990660, cg16564180, cg22261780	TSS200			NO
GRK7	YES	1.98	GRK7---Cluster4	-0.13	cg04016621, cg05791790, cg19275745, cg21834048, cg22949286, cg27638148	TSS1500, 1stExon			NO
GRM4	NO								YES	1.97
GRSF1	NO								NO		GRSF1---Cluster1	-0.1	cg02781268	TSS1500;TSS1500
GSDMB	NO								NO		GSDMB---Cluster4	-0.09	cg16822095	TSS1500;5'UTR;5'UTR;5'UTR
GSTA1	YES	1.48							NO
GSTA4	YES	1.34	GSTA4---Cluster3	-0.22	cg15925365, cg19701087, cg22486834	Body, 5'UTR		cg15925365, cg19701087, cg22486834	NO
GSTCD	NO								NO		GSTCD---Cluster6	-0.07	cg06677089, cg24315973, cg25561576	TSS200;5'UTR
GSTM1	NO		GSTM1---Cluster2	-0.08	cg10950028, cg11680055	Body;Body, TSS200;TSS200			NO
GSTM2	YES	1.41	GSTM2---Cluster1	-0.15	cg02337836, cg03070194, cg03942855, cg06615940, cg07219542, cg08142344, cg12647497	TSS200;TSS200, 5'UTR;1stExon;1stExon;5'UTR, Body;Body, 1stExon;1stExon, TSS1500;TSS1500	cg02337836, cg03070194, cg03942855, cg06615940, cg07219542, cg08142344, cg12647497		NO		GSTM2---Cluster1	-0.05	cg02337836, cg03070194, cg03942855, cg06615940, cg07219542, cg08142344, cg12647497	TSS200;TSS200, 5'UTR;1stExon;1stExon;5'UTR, Body;Body, 1stExon;1stExon, TSS1500;TSS1500	cg02337836, cg03070194, cg03942855, cg06615940, cg07219542, cg08142344, cg12647497
GSTM2P1	YES	1.4							NO
GSTO2	YES	1.62	GSTO2---Cluster1	-0.05	cg00368059, cg00899160, cg13766030, cg19917656, cg23659134	Body, 5'UTR	cg00368059, cg00899160, cg13766030, cg19917656, cg23659134	cg23659134	YES	1.8	GSTO2---Cluster1	-0.07	cg00368059, cg00899160, cg13766030, cg19917656, cg23659134	Body, 5'UTR	cg00368059, cg00899160, cg13766030, cg19917656, cg23659134	cg23659134
GTF2IRD1	NO		GTF2IRD1---Cluster2	-0.13	cg01896918, cg26307355	Body;Body			NO
GTF3A	NO		GTF3A---Cluster7	-0.06	cg22138327	Body			NO
GTSF1	NO								YES	2.47	GTSF1---Cluster2	-0.11	cg03758367, cg04450876, cg06809675, cg10088332, cg18211706, cg20451566, cg20576002	TSS200, 5'UTR, 5'UTR;1stExon, TSS1500
GUCA1A	NO								NO		GUCA1A---Cluster2	-0.12	cg19489494, cg19653212	Body
GUCY2D	NO								NO		GUCY2D---Cluster1	-0.08	cg00458274, cg03024678	Body
GUSBL1	NO								YES	1.36
GUSBL2	NO								NO		GUSBL2---Cluster1	-0.1	cg02449727, cg21531688	Body, TSS1500
GUSBP1	NO								YES	1.41
GYLTL1B	NO		GYLTL1B---Cluster5	-0.09	cg18738955	3'UTR			NO
GYLTL1B	NO		GYLTL1B---Cluster7	-0.06	cg24204282	Body			NO
GYPC	NO		GYPC---Cluster1	-0.1	cg04453971, cg08129583, cg15975865, cg17105014, cg25390440	TSS200;TSS200, TSS1500;TSS1500, 5'UTR;1stExon;5'UTR;1stExon			NO
H19	YES	2.31	H19---Cluster3	-0.15	cg04647234, cg11716026, cg23977670, cg26808784	Body			YES	2.76
H2AFY2	NO		H2AFY2---Cluster6	-0.04	cg14165614	TSS1500			NO
HAAO	NO								NO		HAAO---Cluster1	-0.13	cg01561916, cg05986933, cg06913600, cg08421126, cg09256201, cg09368936, cg09480054, cg17246140, cg20289949, cg26360792, cg27299406	TSS1500, TSS200, Body, 1stExon
HAL	NO								YES	1.74	HAL---Cluster2	-0.1	cg09636302, cg15438951, cg18817487, cg22491680, cg27246571	Body, 5'UTR, TSS200
HAP1	YES	1.39							NO		HAP1---Cluster2	-0.06	cg03373393	Body;Body;Body
HAPLN4	YES	1.43							NO
HAS2AS	NO		HAS2AS---Cluster2	-0.19	cg13192836, cg18319366	TSS1500;5'UTR			NO
HAS3	NO		HAS3---Cluster3	-0.05	cg01271325, cg02730714, cg03767565, cg04320956, cg17248540	Body;Body	cg01271325, cg02730714, cg03767565, cg04320956, cg17248540		NO		HAS3---Cluster3	-0.05	cg01271325, cg02730714, cg03767565, cg04320956, cg17248540	Body;Body	cg01271325, cg02730714, cg03767565, cg04320956, cg17248540
HAUS5	NO								NO		HAUS5---Cluster3	-0.09	cg07268620	TSS1500
HCG11	NO		HCG11---Cluster1	-0.05	cg02672854, cg10414736, cg14052210, cg15790214, cg20250722	TSS1500, TSS200, Body	cg02672854, cg10414736, cg14052210, cg15790214, cg20250722		YES	1.37	HCG11---Cluster3	-0.08	cg15790214, cg20250722, cg22040809	Body	cg15790214, cg20250722
HCG11	NO								YES	1.37	HCG11---Cluster2	-0.07	cg05842120	Body
HCG11	NO								YES	1.37	HCG11---Cluster1	-0.03	cg02672854, cg10414736, cg14052210	TSS1500, TSS200, Body	cg02672854, cg10414736, cg14052210
HCG4	NO		HCG4---Cluster2	-0.07	cg08560874, cg08696107, cg16787652, cg17670496, cg22499139, cg24621922	Body	cg08560874, cg08696107, cg16787652, cg17670496		NO		HCG4---Cluster2	-0.09	cg07457785, cg08560874, cg08696107, cg16787652, cg17394649, cg17512365, cg17670496	Body	cg08560874, cg08696107, cg16787652, cg17670496
HCLS1	NO								YES	1.47
HDAC7	NO								NO		HDAC7---Cluster4	-0.05	cg03888592, cg04381888, cg06086316, cg20995304, cg23522915, cg26810214	Body;Body
HDDC2	NO		HDDC2---Cluster3	-0.22	cg01696603, cg02880877, cg12853539	TSS200, TSS1500			NO
HDX	NO		HDX---Cluster2	-0.11	cg03039483, cg04412186, cg06544877, cg06936709, cg09553014, cg15336560, cg16107992, cg16639627, cg19321437, cg19514725	TSS200, 5'UTR, 5'UTR;1stExon			NO
HECA	NO		HECA---Cluster11	-0.08	cg08943714	Body	cg08943714		NO		HECA---Cluster11	-0.08	cg08943714	Body	cg08943714
HES2	NO		HES2---Cluster4	-0.08	cg05594095	3'UTR			YES	1.7
HES5	YES	1.76							YES	1.59
HES7	YES	1.43							NO
HEY1	NO		HEY1---Cluster2	-0.15	cg03301084, cg16684661, cg17995652, cg23057870	Body;Body			NO
HGD	NO								NO		HGD---Cluster3	-0.1	cg04546097, cg14527029	1stExon;5'UTR
HHAT	NO		HHAT---Cluster4	-0.24	cg03893872, cg09276883, cg22332066, cg25734421	TSS1500;TSS1500;1stExon;5'UTR;TSS1500;1stExon;5'UTR;TSS1500, TSS1500;TSS1500;5'UTR;TSS1500;5'UTR;TSS1500, TSS1500;TSS1500;TSS1500;TSS1500;TSS1500;TSS1500			NO
HHLA2	YES	1.86							NO
HIC2	NO								NO		HIC2---Cluster3	-0.07	cg13558199, cg20944928, cg22869804	TSS1500, 5'UTR
HIF3A	YES	1.92	HIF3A---Cluster1	-0.07	cg01552731, cg07684068, cg23548163, cg25196389, cg26749414	1stExon;5'UTR;Body;5'UTR, Body;Body;Body, 5'UTR;Body;Body			NO		HIF3A---Cluster3	-0.17	cg12068280, cg16672562, cg22891070, cg27146050	5'UTR;Body, 5'UTR;Body;1stExon, Body;TSS200
HIF3A	YES	1.92							NO		HIF3A---Cluster2	-0.08	cg02879662, cg09789590, cg14088357, cg14117138, cg15229275, cg19310908	Body;TSS1500, TSS1500;1stExon, TSS1500
HIST1H1B	NO								NO		HIST1H1B---Cluster2	-0.17	cg04676561, cg07138603, cg11206041, cg14334286, cg16088123, cg18798248	1stExon, TSS200, 1stExon;3'UTR
HIST1H2AE	YES	1.34							NO
HIST1H2BH	NO								NO		HIST1H2BH---Cluster2	-0.05	cg05457344, cg13194994, cg14776962, cg15080119	1stExon;TSS1500, TSS200;TSS1500, 3'UTR;1stExon;TSS1500
HIST1H3G	NO								YES	1.59	HIST1H3G---Cluster1	-0.09	cg00036011, cg01563704, cg02481934, cg02909790, cg04704193, cg10570941, cg11731890, cg14273822, cg21209113, cg21281951, cg23233200, cg23282585, cg23944005, cg24066601	TSS200;TSS1500, TSS1500;TSS1500, 3'UTR;1stExon, 1stExon, TSS1500;TSS200
HIST3H2A	YES	1.44							NO
HIVEP1	NO								YES	1.26
HKDC1	YES	2.72							YES	1.88
HLA	YES								NO		HLA-DMA---Cluster3	-0.09	cg02806715, cg03520342, cg03531211, cg07151443, cg08735211, cg24129356	Body, 1stExon, TSS200
HLA-G	NO								NO
HMGA2	YES	1.58	HMGA2---Cluster13	-0.08	cg20688651, cg25161912	Body;TSS200;Body	cg20688651, cg25161912		NO		HMGA2---Cluster13	-0.1	cg20688651, cg25161912	Body;TSS200;Body	cg20688651, cg25161912
HMGCS1	NO								NO		HMGCS1---Cluster4	-0.07	cg07355069	3'UTR;3'UTR
HMGN5	YES	1.44							NO
HMGXB4	NO								NO		HMGXB4---Cluster8	-0.09	cg24413879	TSS1500;TSS1500
HN1	NO								NO		HN1---Cluster4	-0.06	cg10607603, cg11732306, cg13275679, cg21013395	TSS1500;TSS1500;TSS1500, 3'UTR;3'UTR;3'UTR
HN1L	NO								NO		HN1L---Cluster5	-0.06	cg09979311, cg27039467	Body
HN1L	NO								NO		HN1L---Cluster1	-0.05	cg00566713, cg04206906, cg16587006	3'UTR, Body, TSS1500;3'UTR
HNF1B	NO								NO		HNF1B---Cluster1	-0.11	cg02335804, cg02435495, cg03348978, cg04917276, cg05110178, cg09463047, cg11862993, cg12788467, cg13230606, cg19378036	TSS200;TSS200, Body;Body, 1stExon;1stExon, TSS1500;TSS1500
HOOK1	NO								YES	1.53	HOOK1---Cluster6	-0.08	cg18348836	Body
HORMAD1	YES	1.63							NO
HOXA11AS	YES	1.43							NO
HOXA2	NO		HOXA2---Cluster1	-0.1	cg00188704, cg02803819, cg03763508, cg04481096, cg06786372, cg13661519, cg20747380, cg21464565	Body, 1stExon, 1stExon;5'UTR			NO
HOXA4	NO		HOXA4---Cluster1	-0.06	cg00562553, cg03724423, cg04317399, cg06942814, cg07317062, cg11410718, cg11532431, cg14359292, cg17457637, cg17591595, cg19142026, cg23884241, cg24169822, cg25952581	1stExon, TSS1500, 5'UTR;1stExon, TSS200, Body			NO
HOXB2	NO		HOXB2---Cluster3	-0.1	cg09313705, cg22777724, cg22807449, cg23530553, cg26841048	TSS200	cg09313705, cg22777724, cg22807449, cg23530553, cg26841048		NO		HOXB2---Cluster1	-0.1	cg01882880, cg06942183, cg09313705, cg10381440, cg17573933, cg19474833, cg21097733, cg22777724, cg22807449, cg23530553, cg26841048	TSS1500, TSS200	cg09313705, cg22777724, cg22807449, cg23530553, cg26841048
HOXB3	NO		HOXB3---Cluster2	-0.21	cg00842549, cg02836478, cg04117801, cg11060532, cg12910797, cg13280788, cg13293524, cg23551720, cg24761525, cg24767968, cg24963001	TSS200, TSS1500, 5'UTR;1stExon, 5'UTR	cg23551720		NO		HOXB3---Cluster6	-0.12	cg09952002, cg21399057, cg21474786, cg23551720	5'UTR	cg23551720
HOXC13	NO								NO		HOXC13---Cluster4	-0.04	cg25936147	Body
HOXC4	NO								NO		HOXC4---Cluster5	-0.09	cg00567703, cg07080050, cg07915976, cg15772924, cg19164987	5'UTR;Body;5'UTR		cg00567703, cg15772924, cg19164987
HOXD3	NO								YES	1.91
HOXD4	NO								YES	2.1	HOXD4---Cluster2	-0.08	cg01414185, cg04843067, cg09701582, cg10803577, cg12539415, cg14900124, cg16218721, cg18750960, cg21011616, cg25304107, cg25951210, cg26590744	Body, TSS200, 3'UTR, 5'UTR;1stExon, 1stExon
HP	YES	1.35							NO
HPDL	NO								YES	1.61	HPDL---Cluster2	-0.06	cg13951491, cg16593917	1stExon
HPN	YES	2.22							YES	2.22	HPN---Cluster1	-0.15	cg03136563, cg06672753, cg21484586, cg24139898	5'UTR;5'UTR
HRK	YES	1.55							NO
HS3ST1	NO								NO		HS3ST1---Cluster1	-0.16	cg01089498, cg07260927, cg14820199, cg24029517, cg24431872	5'UTR
HS3ST6	YES	1.95							YES	2.05
HS6ST1	NO								NO		HS6ST1---Cluster5	-0.03	cg05477165, cg05620288, cg12445658	Body, TSS1500
HSD17B1	NO								NO		HSD17B1---Cluster1	-0.11	cg01612247, cg20404150	Body
HSD17B13	NO								YES	2.3	HSD17B13---Cluster1	-0.11	cg08815403, cg24999727	TSS200;TSS200, 1stExon;1stExon
HSD17B2	NO		HSD17B2---Cluster3	-0.07	cg05315365	Body	cg05315365		NO		HSD17B2---Cluster3	-0.08	cg05315365	Body	cg05315365
HSD17B3	YES	1.39	HSD17B3---Cluster1	-0.12	cg11554937, cg14356530	1stExon, TSS200	cg11554937, cg14356530		NO		HSD17B3---Cluster1	-0.05	cg11554937, cg14356530	1stExon, TSS200	cg11554937, cg14356530
HSD17B7P2	NO		HSD17B7P2---Cluster1	-0.06	cg03665457, cg14646974, cg17219203, cg18963800, cg23084528, cg25951256	Body, TSS200, TSS1500			NO
HSD17B8	NO								NO		HSD17B8---Cluster1	-0.08	cg00155619, cg00640376, cg01970322, cg02647520, cg04262934, cg11335171, cg12699756, cg17066452, cg19712979	Body
HSPA2	NO								NO		HSPA2---Cluster4	-0.09	cg10856875, cg15802091, cg24642523	1stExon
HSPB2	YES	1.81	HSPB2---Cluster1	-0.22	cg12598198, cg12947833	Body, 5'UTR;TSS1500;1stExon	cg12598198, cg12947833		NO		HSPB2---Cluster2	-0.1	cg13210534, cg15227610	Body, TSS1500;Body
HSPB2	YES	1.81							NO		HSPB2---Cluster1	-0.05	cg12598198, cg12947833	Body, 5'UTR;TSS1500;1stExon	cg12598198, cg12947833
HSPB3	NO		HSPB3---Cluster2	-0.25	cg11391732, cg21168101	1stExon, 1stExon;3'UTR	cg11391732, cg21168101		NO		HSPB3---Cluster2	-0.08	cg11391732, cg21168101	1stExon, 1stExon;3'UTR	cg11391732, cg21168101
HSPB6	NO		HSPB6---Cluster3	-0.15	cg01915791, cg02372889, cg10790747, cg13558754, cg24673765	Body, TSS200;TSS1500, 1stExon;TSS1500	cg01915791, cg02372889, cg10790747, cg13558754, cg24673765		NO		HSPB6---Cluster3	-0.11	cg01915791, cg02372889, cg10790747, cg13558754, cg24673765	Body, TSS200;TSS1500, 1stExon;TSS1500	cg01915791, cg02372889, cg10790747, cg13558754, cg24673765
HSPB8	NO								NO		HSPB8---Cluster1	-0.07	cg00277797, cg05361406, cg05831308, cg07861564, cg08748671, cg24694702, cg25481538, cg27469154	TSS200, 5'UTR;1stExon, Body		cg24694702
HSPB9	NO		HSPB9---Cluster2	-0.15	cg05346140, cg27203641	1stExon, 1stExon;3'UTR	cg05346140, cg27203641		NO		HSPB9---Cluster2	-0.09	cg05346140, cg27203641	1stExon, 1stExon;3'UTR	cg05346140, cg27203641
HTATIP2	NO								NO		HTATIP2---Cluster2	-0.05	cg01397325, cg18788940	Body;Body;Body;Body;Body, TSS1500;TSS200;TSS1500;TSS200;TSS1500
HUNK	NO		HUNK---Cluster4	-0.05	cg14374829, cg25048564	TSS1500			NO
HVCN1	NO								NO		HVCN1---Cluster2	-0.13	cg06980169, cg22325530, cg25598159	TSS200;5'UTR, TSS1500;5'UTR, 1stExon;TSS1500;5'UTR
HYAL1	NO		HYAL1---Cluster1	-0.23	cg06360465, cg12930727, cg14943722	TSS200;TSS200;5'UTR;TSS200;TSS200;TSS200, TSS1500;TSS1500;TSS1500;5'UTR;TSS1500;TSS1500	cg06360465, cg12930727, cg14943722		NO		HYAL1---Cluster1	-0.1	cg06360465, cg12930727, cg14943722	TSS200;TSS200;5'UTR;TSS200;TSS200;TSS200, TSS1500;TSS1500;TSS1500;5'UTR;TSS1500;TSS1500	cg06360465, cg12930727, cg14943722
HYDIN	NO		HYDIN---Cluster2	-0.1	cg02293437, cg04747634, cg05827944, cg09794131, cg09918510, cg20977864	TSS200;TSS200, 5'UTR;5'UTR			NO
ICAM1	NO		ICAM1---Cluster1	-0.03	cg03342114, cg05106269, cg08427717, cg08607082, cg10651168, cg12151124, cg13720472, cg26549174	1stExon;5'UTR, TSS200, Body, TSS1500	cg03342114, cg05106269, cg08427717, cg08607082, cg10651168, cg12151124, cg13720472, cg26549174		NO		ICAM1---Cluster1	-0.07	cg03342114, cg05106269, cg08427717, cg08607082, cg10651168, cg12151124, cg13720472, cg26549174	1stExon;5'UTR, TSS200, Body, TSS1500	cg03342114, cg05106269, cg08427717, cg08607082, cg10651168, cg12151124, cg13720472, cg26549174
ICAM4	YES	2.37	ICAM4---Cluster2	-0.18	cg03247892, cg03740216, cg05890620, cg09258150, cg14993276, cg21494776	Body;Body;Body, TSS200;TSS200;TSS200, TSS1500;TSS1500;TSS1500, 1stExon;1stExon;1stExon	cg03247892, cg03740216, cg05890620, cg09258150, cg14993276, cg21494776		YES	1.74	ICAM4---Cluster1	-0.1	cg00500176, cg03247892, cg03740216, cg05890620, cg09258150, cg14993276, cg21494776	TSS1500;TSS1500;TSS1500;3'UTR, Body;Body;Body, TSS200;TSS200;TSS200, TSS1500;TSS1500;TSS1500, 1stExon;1stExon;1stExon	cg03247892, cg03740216, cg05890620, cg09258150, cg14993276, cg21494776
ICAM5	YES	1.37							NO
ICK	NO								NO		ICK---Cluster8	-0.08	cg25380464	5'UTR;5'UTR
ID2	NO								NO		ID2---Cluster2	-0.06	cg01184784, cg20495404	3'UTR
ID3	NO								NO		ID3---Cluster1	-0.04	cg02343604, cg07034850, cg25287482	3'UTR
IDH2	NO								NO		IDH2---Cluster8	-0.09	cg22446709	Body
IDO1	NO		IDO1---Cluster1	-0.18	cg08465774	Body			NO
IDS	NO								NO		IDS---Cluster2	-0.09	cg09761247	Body;Body;5'UTR
IFFO2	NO								NO		IFFO2---Cluster7	-0.11	cg10203842, cg11697440	Body
IFIT1	NO								NO		IFIT1---Cluster2	-0.14	cg05552874	Body
IFITM1	NO								NO		IFITM1---Cluster1	-0.07	cg01971407, cg03038262, cg09026253, cg11694510	TSS1500, 3'UTR
IFITM1	NO								NO		IFITM1---Cluster3	-0.04	cg06632214, cg08275025, cg14967066, cg21625464	1stExon;5'UTR, Body, 1stExon
IFITM2	NO		IFITM2---Cluster1	-0.15	cg08843492, cg11582223	1stExon, 5'UTR;1stExon	cg08843492, cg11582223		NO		IFITM2---Cluster1	-0.09	cg08843492, cg11582223	1stExon, 5'UTR;1stExon	cg08843492, cg11582223
IFT140	NO		IFT140---Cluster22	-0.25	cg02102832, cg03646569, cg04486050, cg04635340, cg05308792, cg07019252, cg09546272, cg27316811	Body			NO
IFT172	NO		IFT172---Cluster4	-0.1	cg23591853	TSS1500			NO
IGF1R	NO		IGF1R---Cluster21	-0.08	cg08729686	Body			NO
IGF2BP1	YES	1.66							NO
IGF2BP3	YES	1.38	IGF2BP3---Cluster7	-0.11	cg05852760, cg08939418, cg12935170, cg25282783	Body, TSS1500			NO
IGF2BP3	YES	1.38	IGF2BP3---Cluster3	-0.05	cg01429360, cg19042950, cg24845234, cg26636869	Body, 5'UTR;1stExon, 1stExon			NO
IGFBP2	YES	1.86							NO
IGFBP4	NO								NO		IGFBP4---Cluster3	-0.08	cg02627216, cg11961138, cg13385210, cg17980404	TSS1500, Body
IGFBP6	YES	1.44							NO
IGSF1	NO								YES	1.63
IGSF22	NO								NO		IGSF22---Cluster2	-0.08	cg02743650, cg07173547, cg16007541, cg24419198, cg24480695	Body
IKBKE	NO								NO		IKBKE---Cluster6	-0.06	cg26912602	5'UTR
IKZF2	NO								YES	1.43
IL12RB1	NO		IL12RB1---Cluster2	-0.17	cg11992736, cg12123019	Body;Body, TSS200;TSS200			NO
IL12RB2	NO								YES	2.04	IL12RB2---Cluster1	-0.14	cg00318756, cg00993824, cg01356829, cg04311496, cg06952660, cg11242303, cg15991072	TSS200, 5'UTR;1stExon, 5'UTR
IL17B	NO								NO		IL17B---Cluster1	-0.08	cg00298357, cg01202296, cg01579636, cg03876697, cg05860978, cg18683707, cg19424122, cg25141490, cg26599373	5'UTR;1stExon, TSS200, TSS1500, Body
IL17C	YES	1.53							NO
IL17RB	NO								NO		IL17RB---Cluster1	-0.09	cg07356771, cg17810853	TSS1500;5'UTR
IL18	YES	1.4							NO		IL18---Cluster2	-0.13	cg09122223, cg11304234, cg26534425	TSS1500, 5'UTR;1stExon, TSS200
IL1F10	YES	1.5							NO
IL1F5	YES	1.41							NO
IL1F8	YES	1.51							NO
IL1RL2	NO								NO		IL1RL2---Cluster1	-0.06	cg00674896, cg01376829, cg08023416, cg13315345, cg14837955, cg15077070, cg22797169	Body, 5'UTR, 1stExon;5'UTR, TSS200		cg08023416
IL20RA	NO		IL20RA---Cluster1	-0.2	cg01076217, cg26864905	Body, TSS200	cg01076217, cg26864905		NO		IL20RA---Cluster1	-0.09	cg01076217, cg26864905	Body, TSS200	cg01076217, cg26864905
IL20RB	NO								NO		IL20RB---Cluster2	-0.08	cg06392589, cg07593390	1stExon;5'UTR, Body
IL2RA	NO								NO		IL2RA---Cluster2	-0.1	cg11733245, cg16949914, cg26316423	1stExon;5'UTR, TSS200
IL34	YES	1.78							YES	1.51
IL4R	NO		IL4R---Cluster10	-0.05	cg16649560	5'UTR;5'UTR			NO
IMP4	NO								NO		IMP4---Cluster10	-0.06	cg09640202, cg26385743	Body
IMPDH1	NO		IMPDH1---Cluster12	-0.04	cg19387936	Body;Body;Body;Body;Body;Body;Body			NO
INHBE	YES	1.8							NO
INPP4A	NO								NO		INPP4A---Cluster17	-0.1	cg16469046	5'UTR;5'UTR;5'UTR;5'UTR
IPW	YES	1.49							NO
IQCG	YES	1.38	IQCG---Cluster3	-0.1	cg11938367, cg16796272	Body;Body	cg11938367, cg16796272		YES	1.44	IQCG---Cluster3	-0.11	cg11938367, cg16796272	Body;Body	cg11938367, cg16796272
IRAK1BP1	NO		IRAK1BP1---Cluster3	-0.1	cg19607700, cg23262351, cg25190634, cg27510097	TSS200, TSS1500			NO
IRAK3	NO								NO		IRAK3---Cluster4	-0.17	cg07914866	Body;Body
IRF6	NO								YES	1.37	IRF6---Cluster4	-0.06	cg21851713, cg22046121	5'UTR, Body
IRF7	NO								NO		IRF7---Cluster2	-0.05	cg03755158, cg05309505, cg08926253, cg18477816, cg20989454, cg22016995, cg27271532	Body;Body;Body, 3'UTR;3'UTR;3'UTR
IRS1	NO								NO		IRS1---Cluster4	-0.11	cg04129548, cg13008631, cg14283647, cg17848496	1stExon
IRX3	NO								YES	1.42	IRX3---Cluster2	-0.07	cg01135754, cg03970615, cg04314114, cg05001964, cg06304259, cg07984286, cg08279075, cg09888562, cg13660279	Body
IRX4	YES	1.34							NO
IRX5	NO		IRX5---Cluster3	-0.04	cg03665761, cg07254066	Body			NO		IRX5---Cluster2	-0.1	cg01901262, cg07452217, cg09492451, cg10824810, cg16376108, cg16642791	Body, 3'UTR
ISG15	NO		ISG15---Cluster1	-0.1	cg03811829, cg11211792, cg20062691	Body		cg03811829	NO
ISM2	YES	1.36	ISM2---Cluster4	-0.15	cg07965823, cg13130319	Body;Body			NO
ISPD	NO								YES	1.4
ISYNA1	YES	1.52	ISYNA1---Cluster7	-0.04	cg11102782, cg15073853, cg21962901	TSS200;TSS1500;TSS200			NO		ISYNA1---Cluster5	-0.11	cg22161383, cg23468959, cg25828334	3'UTR;3'UTR;3'UTR, TSS1500;TSS1500;TSS1500
ITGA5	NO		ITGA5---Cluster3	-0.17	cg02419321, cg03826594, cg23795217	Body	cg02419321, cg03826594, cg23795217		NO		ITGA5---Cluster3	-0.11	cg02419321, cg03826594, cg23795217	Body	cg02419321, cg03826594, cg23795217
ITGA5	NO		ITGA5---Cluster5	-0.04	cg16770799	Body			NO
ITGAL	NO								NO		ITGAL---Cluster2	-0.1	cg04716530, cg09099830, cg14176836, cg16391678, cg16519923, cg24033122	Body;Body, 1stExon;1stExon
ITPKA	YES	1.57							NO
ITPKB	NO								NO		ITPKB---Cluster13	-0.07	cg07793807, cg17933936	Body
ITPRIPL1	NO		ITPRIPL1---Cluster2	-0.14	cg05497345, cg06341177, cg06909469, cg08983217, cg11270393, cg13997864, cg17932631, cg18720905, cg24161793	TSS1500;TSS200;TSS200;TSS1500, TSS1500;5'UTR;5'UTR;TSS1500, TSS1500;TSS1500;TSS1500;TSS1500, TSS1500;5'UTR;1stExon;5'UTR;1stExon;TSS1500, TSS1500;TSS1500;TSS200;TSS1500	cg05497345, cg06341177, cg06909469, cg08983217, cg11270393, cg13997864, cg17932631, cg18720905, cg24161793		NO		ITPRIPL1---Cluster1	-0.15	cg02802590, cg05497345, cg06341177, cg06909469, cg08983217, cg11270393, cg13997864, cg17932631, cg18720905, cg24161793	TSS1500;TSS1500;TSS1500;TSS1500, TSS1500;TSS200;TSS200;TSS1500, TSS1500;5'UTR;5'UTR;TSS1500, TSS1500;5'UTR;1stExon;5'UTR;1stExon;TSS1500, TSS1500;TSS1500;TSS200;TSS1500	cg05497345, cg06341177, cg06909469, cg08983217, cg11270393, cg13997864, cg17932631, cg18720905, cg24161793
ITPRIPL2	NO								NO		ITPRIPL2---Cluster1	-0.11	cg02047547, cg16426779, cg16733298, cg18596043	1stExon;Body
ITPRIPL2	NO								NO		ITPRIPL2---Cluster3	-0.08	cg06442240, cg10087036	1stExon;Body;3'UTR
ITSN2	NO								NO		ITSN2---Cluster5	-0.11	cg06652632, cg13279009, cg23819145	TSS1500;TSS1500;TSS1500		cg23819145
IVD	NO		IVD---Cluster1	-0.09	cg01659099, cg06731484, cg09655862, cg11934304, cg13463731, cg26738606, cg27148665, cg27529930	1stExon;1stExon, 1stExon;1stExon;5'UTR;5'UTR, TSS200;TSS200, Body;Body			NO
JAK1	NO								NO		JAK1---Cluster1	-0.05	cg00153395, cg12075498, cg25192081	Body, 5'UTR
JAK3	NO		JAK3---Cluster1	-0.22	cg01089639, cg02285920, cg03491584, cg04557677, cg07633506, cg08130179, cg17423207, cg21988119, cg27035251	TSS1500, TSS200, 5'UTR, 5'UTR;1stExon	cg01089639, cg02285920, cg03491584, cg04557677, cg07633506, cg08130179, cg17423207, cg21988119, cg27035251		NO		JAK3---Cluster1	-0.14	cg01089639, cg02285920, cg03491584, cg04557677, cg07633506, cg08130179, cg17423207, cg21988119, cg27035251	TSS1500, TSS200, 5'UTR, 5'UTR;1stExon	cg01089639, cg02285920, cg03491584, cg04557677, cg07633506, cg08130179, cg17423207, cg21988119, cg27035251
JARID2	NO								NO		JARID2---Cluster11	-0.05	cg04738028, cg06382132, cg07162210, cg13056524, cg18569864	Body
KANK2	NO								NO		KANK2---Cluster1	-0.06	cg02815516, cg07478501, cg07888912, cg17683336	5'UTR;TSS1500, 5'UTR;1stExon;5'UTR
KAT2A	NO		KAT2A---Cluster2	-0.23	cg04278905, cg11592497, cg26916966	TSS1500;TSS1500, TSS200;TSS1500			NO
KATNAL2	YES	1.33							NO
KATNB1	NO		KATNB1---Cluster15	-0.1	cg26967755	Body			NO
KAZALD1	YES	1.41	KAZALD1---Cluster4	-0.22	cg07638935, cg08227353, cg12060422, cg13269555, cg17333042, cg23534216, cg26605164	1stExon;5'UTR, 5'UTR		cg13269555	NO
KBTBD6	NO								NO		KBTBD6---Cluster1	-0.07	cg00487226	1stExon
KCNC3	NO		KCNC3---Cluster1	-0.08	cg00342532, cg00740020, cg02854695, cg03213352, cg04865692, cg06572160, cg07919466, cg09988853, cg13378394, cg13670833, cg15129307, cg17838026, cg19753794	5'UTR;1stExon, TSS200, 1stExon, TSS1500			NO
KCNE3	NO								NO		KCNE3---Cluster1	-0.12	cg02595219, cg04507515, cg04574090, cg05789714, cg11775521, cg18838431, cg23189044	TSS200, 5'UTR, 5'UTR;1stExon, TSS1500
KCNH1	YES	1.37							NO
KCNH2	YES	1.39							NO
KCNH4	YES	1.49							NO
KCNJ11	NO								NO		KCNJ11---Cluster3	-0.11	cg05185584, cg22937444	1stExon;5'UTR;5'UTR, TSS1500
KCNK2	YES	1.38							NO
KCNK7	YES	1.45							YES	2.17	KCNK7---Cluster3	-0.12	cg13179915, cg17918700, cg20837332	1stExon;1stExon;1stExon;1stExon, TSS200;TSS200;TSS200;TSS200, Body;Body;Body;Body
KCNK9	NO								YES	1.97
KCNMB2	NO								NO		KCNMB2---Cluster4	-0.07	cg23735602, cg25465483	5'UTR;1stExon;5'UTR, 5'UTR;5'UTR
KCNMB3	NO		KCNMB3---Cluster2	-0.13	cg01271129, cg09342567, cg19436429, cg24529771, cg25262361	TSS1500;Body;TSS1500;Body			NO
KCNN4	YES	1.4							NO
KCNQ4	YES	1.34							NO
KCNQ5	YES	1.51							NO
KCNS1	NO		KCNS1---Cluster3	-0.26	cg06193004, cg06288351, cg07589968, cg09028204, cg09628707, cg13711950, cg25353142, cg27634724	TSS200, 5'UTR	cg06193004, cg06288351, cg07589968, cg09028204, cg09628707, cg13711950, cg25353142, cg27634724		YES	2.25	KCNS1---Cluster3	-0.14	cg06193004, cg06288351, cg07589968, cg09028204, cg09628707, cg13711950, cg25353142, cg27634724	TSS200, 5'UTR	cg06193004, cg06288351, cg07589968, cg09028204, cg09628707, cg13711950, cg25353142, cg27634724
KCNS3	YES	1.47							NO
KCP	YES	2.14	KCP---Cluster3	-0.26	cg02611085, cg04729004, cg07046546, cg07293445, cg11461236, cg12582654, cg16155175, cg17533927, cg20531550	Body;Body, TSS200;TSS200, TSS1500;TSS1500	cg07046546, cg11461236	cg12582654, cg20531550	YES	2.08	KCP---Cluster6	-0.11	cg17511168, cg23537419	3'UTR, Body;Body
KCP	YES	2.14							YES	2.08	KCP---Cluster2	-0.1	cg00796821, cg07046546, cg11461236, cg17150663	TSS1500;TSS1500, TSS200;TSS200	cg07046546, cg11461236
KCTD1	NO								NO		KCTD1---Cluster11	-0.06	cg10539808, cg26755793	TSS1500
KCTD10	NO								NO		KCTD10---Cluster10	-0.11	cg24727480	Body
KCTD11	NO		KCTD11---Cluster5	-0.13	cg21507719, cg26144202	1stExon	cg21507719, cg26144202		NO		KCTD11---Cluster5	-0.08	cg21507719, cg26144202	1stExon	cg21507719, cg26144202
KCTD14	NO		KCTD14---Cluster3	-0.18	cg11550547, cg15778054, cg16769152	TSS200, 1stExon	cg11550547, cg15778054, cg16769152	cg11550547	YES	1.62	KCTD14---Cluster2	-0.18	cg11550547, cg15778054, cg16769152	TSS200, 1stExon	cg11550547, cg15778054, cg16769152	cg11550547
KCTD14	NO								YES	1.62	KCTD14---Cluster3	-0.09	cg17260124	TSS1500
KCTD21	NO		KCTD21---Cluster3	-0.19	cg06265811	5'UTR	cg06265811		NO		KCTD21---Cluster3	-0.1	cg06265811	5'UTR	cg06265811
KDM2A	NO								YES	1.21	KDM2A---Cluster7	-0.12	cg05038268, cg05743713, cg21293464	TSS1500;TSS1500
KDM5B	NO								YES	1.23
KHDC1L	YES	2.24	KHDC1L---Cluster1	-0.33	cg00732807, cg19565171, cg24543552	TSS1500, TSS200	cg00732807, cg19565171, cg24543552		YES	5.07	KHDC1L---Cluster1	-0.1	cg00732807, cg19565171, cg24543552	TSS1500, TSS200	cg00732807, cg19565171, cg24543552
KHK	YES	1.38							NO
KIAA0182	NO								NO		KIAA0182---Cluster26	-0.08	cg08861369, cg09480190, cg16486327	5'UTR;Body
KIAA0495	NO		KIAA0495---Cluster2	-0.19	cg01793449, cg10634619, cg15472784, cg23666378	1stExon;5'UTR	cg01793449, cg10634619, cg15472784, cg23666378		NO		KIAA0495---Cluster2	-0.13	cg01793449, cg10634619, cg15472784, cg23666378	1stExon;5'UTR	cg01793449, cg10634619, cg15472784, cg23666378
KIAA0556	NO								YES	1.25	KIAA0556---Cluster6	-0.04	cg16792230	Body
KIAA0754	NO								NO		KIAA0754---Cluster3	-0.06	cg09791673, cg19589131, cg22603393	1stExon;Body;Body
KIAA0922	NO								NO		KIAA0922---Cluster14	-0.11	cg17226446	Body;Body
KIAA1199	YES	1.48							NO
KIAA1217	NO								YES	1.4	KIAA1217---Cluster13	-0.16	cg18400281	Body;Body;Body
KIAA1217	NO								YES	1.4	KIAA1217---Cluster17	-0.1	cg22671691	Body;Body;Body
KIAA1217	NO								YES	1.4	KIAA1217---Cluster11	-0.07	cg08727316, cg20054872, cg22539706	Body;Body;Body
KIAA1257	YES	1.62							NO
KIAA1267	NO		KIAA1267---Cluster4	-0.15	cg05186793	Body			NO
KIAA1324	YES	1.33							NO
KIAA1377	NO		KIAA1377---Cluster4	-0.23	cg19531130	Body;5'UTR			NO
KIAA1383	NO								NO		KIAA1383---Cluster1	-0.08	cg00951395, cg02191044, cg02903907, cg06935979, cg15542798, cg16430166	1stExon
KIAA1522	NO		KIAA1522---Cluster4	-0.21	cg02458483, cg04014002, cg16728604	TSS1500			YES	1.27	KIAA1522---Cluster2	-0.06	cg00423597, cg05695699, cg09167705	Body
KIAA1609	NO								NO		KIAA1609---Cluster1	-0.09	cg00394581, cg07663765	3'UTR, TSS1500
KIAA1671	NO								NO		KIAA1671---Cluster5	-0.06	cg04692156, cg08820568, cg14966613, cg22997262	TSS1500, 1stExon, Body
KIAA1751	YES	1.43							NO
KIAA1875	NO								YES	1.59
KIF24	NO								NO		KIF24---Cluster1	-0.07	cg01062470	5'UTR
KIF3C	NO								NO		KIF3C---Cluster3	-0.09	cg02855981	1stExon
KIF5A	NO								NO		KIF5A---Cluster2	-0.05	cg04270799, cg19323374, cg24405617	1stExon, 1stExon;5'UTR
KIF7	NO		KIF7---Cluster7	-0.1	cg10210369, cg24495008	5'UTR, TSS1500			NO
KISS1R	YES	1.59							NO
KIT	NO								YES	1.76
KLB	YES	1.41	KLB---Cluster1	-0.1	cg03423497, cg12523932, cg13732582, cg19786733, cg25940248	Body	cg03423497, cg12523932, cg13732582, cg19786733, cg25940248	cg12523932, cg25940248	YES	1.81	KLB---Cluster1	-0.1	cg03423497, cg12523932, cg13732582, cg19786733, cg25940248	Body	cg03423497, cg12523932, cg13732582, cg19786733, cg25940248	cg12523932, cg25940248
KLF11	NO		KLF11---Cluster1	-0.06	cg02983451, cg18825594, cg22541755, cg23458613, cg26276650	TSS1500, Body			NO
KLF13	NO								NO		KLF13---Cluster8	-0.09	cg10259701, cg13408344	Body
KLF14	YES	2.07							NO
KLF4	NO								NO		KLF4---Cluster1	-0.06	cg00492574	Body
KLF8	NO		KLF8---Cluster2	-0.11	cg03610137, cg03834574, cg06457357, cg06655100	5'UTR;1stExon;1stExon;5'UTR, 5'UTR;1stExon;5'UTR	cg03610137, cg03834574, cg06457357, cg06655100		YES	1.58	KLF8---Cluster1	-0.13	cg01355242, cg06457357, cg24268343	TSS1500;TSS1500, 5'UTR;1stExon;5'UTR, Body;Body	cg06457357	cg24268343
KLF8	NO								YES	1.58	KLF8---Cluster2	-0.08	cg02590710, cg03610137, cg03834574, cg05559795, cg06655100, cg06774787, cg09195491, cg19505129, cg22829182	TSS1500;TSS1500, 5'UTR;1stExon;1stExon;5'UTR, TSS200;TSS200, 5'UTR;1stExon;5'UTR	cg03610137, cg03834574, cg06655100
KLF9	NO								NO		KLF9---Cluster1	-0.1	cg00049440	Body
KLHDC3	NO								NO		KLHDC3---Cluster3	-0.08	cg11000707	3'UTR;TSS1500
KLHDC7B	YES	1.74	KLHDC7B---Cluster2	-0.25	cg07600533, cg22249529, cg22910549, cg25665606	TSS1500	cg07600533, cg22249529, cg22910549, cg25665606	cg07600533, cg22249529, cg22910549, cg25665606	YES	1.83	KLHDC7B---Cluster3	-0.13	cg07600533, cg22249529, cg22910549, cg25665606	TSS1500	cg07600533, cg22249529, cg22910549, cg25665606	cg07600533, cg22249529, cg22910549, cg25665606
KLHDC8A	YES	1.45							NO
KLHDC8B	NO								NO		KLHDC8B---Cluster4	-0.05	cg10255761, cg14526039, cg24090938	5'UTR, Body
KLHDC9	YES	1.64	KLHDC9---Cluster2	-0.16	cg02957185, cg06649737	1stExon;1stExon;5'UTR	cg06649737		NO		KLHDC9---Cluster3	-0.05	cg06649737, cg08785274, cg09306340, cg17132124, cg17876200, cg20747741, cg21437481, cg23651323, cg25320115	1stExon;1stExon;5'UTR, 5'UTR;5'UTR;1stExon;1stExon;5'UTR, TSS200;TSS200;TSS200, TSS1500;TSS1500;TSS1500	cg06649737, cg08785274, cg09306340, cg17132124, cg17876200, cg20747741, cg21437481, cg23651323, cg25320115
KLHDC9	YES	1.64	KLHDC9---Cluster4	-0.1	cg08785274, cg09306340, cg17132124, cg17876200, cg20747741, cg21437481, cg23651323, cg25320115	5'UTR;5'UTR;1stExon;1stExon;5'UTR, TSS200;TSS200;TSS200, 1stExon;1stExon;5'UTR, TSS1500;TSS1500;TSS1500	cg08785274, cg09306340, cg17132124, cg17876200, cg20747741, cg21437481, cg23651323, cg25320115		NO
KLHL17	NO								YES	1.3
KLHL2	NO								NO		KLHL2---Cluster7	-0.08	cg06817539, cg11836444, cg13508949, cg26635367	Body;5'UTR;Body, TSS200;TSS200;Body, 1stExon;1stExon;5'UTR;Body
KLHL21	NO								YES	1.26	KLHL21---Cluster1	-0.06	cg00103568, cg09265619, cg14823363, cg21899939	Body
KLHL23	YES	1.64							NO
KLHL3	NO		KLHL3---Cluster2	-0.14	cg08748913, cg09677741, cg13847070, cg14613470	TSS200, 5'UTR;1stExon			NO
KLHL6	NO								NO		KLHL6---Cluster1	-0.07	cg00832703, cg02844611, cg09606470, cg19797087, cg20398399, cg20425130	Body, TSS1500, TSS200, 5'UTR;1stExon, 1stExon
KLK1	YES	1.46							NO
KLK11	YES	1.4							NO
KLK12	YES	1.63							NO
KLK13	YES	1.43	KLK13---Cluster4	-0.13	cg20104456, cg22689630	TSS200, TSS1500			NO
KLK14	YES	1.84							NO
KLK5	YES	1.38	KLK5---Cluster3	-0.21	cg27583102	5'UTR;5'UTR;5'UTR;1stExon			NO
KLK6	YES	1.44							NO
KLRG2	YES	1.7							NO
KPNA7	YES	1.53							NO
KRBA1	NO								NO		KRBA1---Cluster3	-0.08	cg05285244	5'UTR
KREMEN2	YES	1.39							YES	1.89
KRI1	NO								YES	1.21
KRT13	NO								NO		KRT13---Cluster1	-0.07	cg09221478, cg13350783, cg16023337	1stExon;5'UTR;5'UTR;1stExon, 1stExon;1stExon, TSS1500;TSS1500
KRT14	NO								NO		KRT14---Cluster1	-0.08	cg04592226, cg06339505, cg07284632, cg07700741, cg12362508, cg21874706	TSS200, Body, TSS1500
KRT15	NO								NO		KRT15---Cluster2	-0.07	cg13675957, cg23128056	Body, 1stExon
KRT19	YES	1.56	KRT19---Cluster1	-0.12	cg02893823, cg05396212, cg11462865, cg13002493, cg17231690	1stExon;5'UTR, Body, 1stExon			NO
KRT19	YES	1.56	KRT19---Cluster2	-0.08	cg03550233, cg08966188, cg09692449, cg12491114, cg12871463, cg19051042, cg27608102	TSS1500, Body		cg12491114	NO
KRT23	YES	1.48	KRT23---Cluster1	-0.27	cg02092790, cg04940329, cg06378617	TSS1500, 5'UTR			YES	2.48
KRT31	NO								YES	2.77	KRT31---Cluster1	-0.06	cg00063144, cg03790422, cg11473240, cg20125516, cg24910374	TSS1500, Body, TSS200, 1stExon
KRT32	YES	1.38							NO
KRT4	YES	1.43							YES	2.86
KRT40	NO								YES	2.94
KRT7	YES	1.98	KRT7---Cluster3	-0.22	cg07007400, cg07967679, cg08975803, cg09670128, cg14482313, cg14537533, cg22813430, cg22958090, cg25313172	TSS200, 5'UTR;1stExon, TSS1500, Body, 1stExon	cg07007400, cg07967679, cg08975803, cg09670128, cg14482313, cg14537533, cg22813430, cg22958090, cg25313172		YES	2.75	KRT7---Cluster2	-0.18	cg07007400, cg07967679, cg08975803, cg09670128, cg14482313, cg14537533, cg22813430, cg22958090, cg25313172	TSS200, 5'UTR;1stExon, TSS1500, Body, 1stExon	cg07007400, cg07967679, cg08975803, cg09670128, cg14482313, cg14537533, cg22813430, cg22958090, cg25313172
KRT7	YES	1.98	KRT7---Cluster6	-0.17	cg15889548	Body			YES	2.75	KRT7---Cluster1	-0.06	cg03404339, cg03434950, cg14645027, cg25029197	Body, 3'UTR	cg03404339, cg25029197
KRT7	YES	1.98	KRT7---Cluster1	-0.05	cg03404339, cg19680413, cg25029197	Body	cg03404339, cg25029197		YES	2.75
KRT75	NO								NO		KRT75---Cluster2	-0.11	cg07167114, cg14275095, cg17255302, cg19893185	TSS200, TSS1500
KRT79	YES	1.54							NO
KRT8	YES	1.45							NO
KRT9	YES	1.9							NO
KRTAP5-9	NO								NO
KRTCAP3	YES	1.64	KRTCAP3---Cluster2	-0.08	cg02592271, cg04845466, cg11618577, cg12000995, cg12648201, cg17158414, cg18428193, cg20102877, cg21248554, cg24768116, cg26034919	Body;Body, TSS200;3'UTR;TSS200, TSS200;TSS200, 1stExon;1stExon, TSS1500;3'UTR;TSS1500			NO
L3MBTL	NO		L3MBTL---Cluster1	-0.11	cg01071811, cg01877937, cg02177317, cg02472486, cg02611863, cg04984575, cg06446163, cg07678583, cg08369943, cg08633313, cg09541000, cg10360552, cg12699433, cg14306330, cg15302378, cg15330298, cg15388309, cg16862791, cg17091610, cg18911945, cg20091959, cg20252111, cg20529070, cg22330467, cg22457903, cg22601123, cg23626798, cg24343973	5'UTR;1stExon;1stExon;5'UTR, TSS1500;TSS1500, Body;Body, TSS200;TSS200, 1stExon;1stExon			NO
L3MBTL3	NO								NO		L3MBTL3---Cluster5	-0.08	cg08358392	TSS1500;TSS1500
LAMA5	NO								YES	1.36
LAMB4	NO								YES	1.75	LAMB4---Cluster1	-0.12	cg01550161, cg17022169, cg27093949	TSS1500
LAPTM4B	NO								NO		LAPTM4B---Cluster3	-0.11	cg04517323, cg07673230	Body
LAPTM4B	NO								NO		LAPTM4B---Cluster8	-0.08	cg19726712	Body
LASS1	YES	1.48							NO
LAYN	NO		LAYN---Cluster1	-0.09	cg02532096, cg02871995, cg03864000, cg04226536, cg04610224, cg06459000, cg12506005, cg19188306, cg19820372, cg21060796, cg21703322	5'UTR;1stExon, TSS1500, TSS200, Body	cg02532096, cg02871995, cg03864000, cg04226536, cg04610224, cg06459000, cg12506005, cg19188306, cg19820372, cg21060796, cg21703322		NO		LAYN---Cluster1	-0.09	cg02532096, cg02871995, cg03864000, cg04226536, cg04610224, cg06459000, cg12506005, cg19188306, cg19820372, cg21060796, cg21703322	5'UTR;1stExon, TSS1500, TSS200, Body	cg02532096, cg02871995, cg03864000, cg04226536, cg04610224, cg06459000, cg12506005, cg19188306, cg19820372, cg21060796, cg21703322
LCK	NO		LCK---Cluster2	-0.23	cg01525376, cg05350315, cg12710152, cg14843030, cg17078393	TSS1500, 5'UTR;1stExon, TSS200, 5'UTR			NO
LCN2	YES	1.43							NO
LCP1	NO								NO		LCP1---Cluster2	-0.08	cg03627295, cg17771150	1stExon;5'UTR, 5'UTR
LCT	NO								YES	1.7
LDB1	NO								YES	1.21
LDHD	YES	1.5							NO
LDLRAP1	NO								NO		LDLRAP1---Cluster2	-0.13	cg06359931, cg18792528	Body, 3'UTR
LEF1	NO		LEF1---Cluster4	-0.06	cg06037943, cg06341779, cg11100798, cg12918009	TSS200;TSS1500;Body;Body;Body, TSS1500;TSS1500;Body;Body;Body, TSS1500;1stExon;1stExon;1stExon;Body			NO
LEP	NO								YES	2.29	LEP---Cluster1	-0.09	cg00666422, cg00840332, cg03084214, cg07464571, cg12782180, cg13381984, cg19594666, cg26814075	5'UTR, TSS200, TSS1500, 1stExon;5'UTR		cg19594666
LFNG	NO		LFNG---Cluster1	-0.06	cg00856204, cg10364115, cg13151425, cg21577472, cg27613174	Body;Body;Body;Body	cg00856204, cg10364115, cg13151425, cg21577472, cg27613174		NO		LFNG---Cluster1	-0.07	cg00856204, cg10364115, cg13151425, cg21577472, cg27613174	Body;Body;Body;Body	cg00856204, cg10364115, cg13151425, cg21577472, cg27613174
LGALS12	YES	1.34							NO
LGALS4	YES	2.46	LGALS4---Cluster1	-0.21	cg04420917, cg16731016, cg19419519	TSS1500, 1stExon, 5'UTR;1stExon			NO
LGALS7	NO								YES	3.49	LGALS7---Cluster2	-0.1	cg19694798, cg25420507	Body
LGALS7	NO								YES	3.49	LGALS7---Cluster1	-0.08	cg03793778, cg07900259, cg26776656	TSS1500
LGALS7B	NO								YES	2.62	LGALS7B---Cluster1	-0.09	cg04390004, cg12545852, cg13720262	TSS1500
LGI3	YES	1.54							NO
LGI4	NO		LGI4---Cluster2	-0.24	cg05635940, cg08480266, cg12622273, cg17920197, cg23866403	Body, 1stExon, TSS1500			NO
LGR4	NO								NO		LGR4---Cluster3	-0.08	cg03763118, cg16964946	Body
LGR4	NO								NO		LGR4---Cluster8	-0.07	cg19191560, cg22715531	Body
LGR5	NO								NO		LGR5---Cluster3	-0.07	cg04538585, cg06680065	Body
LHX3	YES	1.81							NO
LHX6	NO		LHX6---Cluster8	-0.07	cg06322412	Body;Body			NO
LHX9	YES	1.78							NO
LIMA1	NO		LIMA1---Cluster7	-0.05	cg12892471, cg23497020	Body;TSS1500;Body, Body;TSS200;Body			NO
LIMD2	NO								NO		LIMD2---Cluster3	-0.08	cg05921579, cg20797699	Body, 5'UTR
LIMK2	NO								NO		LIMK2---Cluster2	-0.04	cg00520380, cg01283300, cg15504662, cg20742981	TSS1500;Body;TSS1500, TSS200;TSS200;Body
LIPE	NO		LIPE---Cluster5	-0.11	cg16517523, cg24276035	Body	cg16517523, cg24276035		NO		LIPE---Cluster3	-0.08	cg01981187, cg16517523, cg19058495, cg24276035	Body	cg16517523, cg24276035
LIPH	YES	1.65							NO
LLGL2	NO								YES	1.3
LMNA	NO								NO		LMNA---Cluster12	-0.09	cg15447017	Body;Body;Body
LMO3	YES	1.41							NO
LNX2	NO								YES	1.22
LOC100127888	YES	1.34							NO
LOC100130238	YES	1.47							NO
LOC100130933	NO								NO		LOC100130933---Cluster1	-0.06	cg07251887, cg19468528	TSS1500;Body
LOC100132111	YES	1.36							NO
LOC100132215	YES	2.15	LOC100132215---Cluster3	-0.15	cg02046665, cg10814803	Body			NO
LOC100132215	YES	2.15	LOC100132215---Cluster2	-0.1	cg00445126, cg01156077, cg02606403, cg06192497, cg06528559, cg13433250, cg15402210, cg15732840, cg17583946, cg18126442, cg19177627, cg20585676, cg22197050, cg25518132	TSS1500, TSS200, Body			NO
LOC100170939	NO								YES	1.38
LOC100190938	NO		LOC100190938---Cluster2	-0.05	cg01101510, cg12627273, cg19188881, cg20943032, cg26990660	Body;TSS200;Body, Body;TSS1500;Body, TSS1500;Body;TSS1500, Body;1stExon;Body;5'UTR			NO
LOC100271722	NO								NO		LOC100271722---Cluster1	-0.05	cg03415695, cg09285095, cg23564243	Body, TSS1500
LOC145837	NO								NO		LOC145837---Cluster1	-0.13	cg02711212, cg12449813, cg23093870	TSS200, TSS1500
LOC146336	YES	1.78							NO
LOC148709	YES	1.97							YES	1.6
LOC149134	YES	2.18							NO		LOC149134---Cluster3	-0.11	cg18950481, cg22560020, cg26898024	TSS200, TSS1500
LOC151174	NO								YES	1.89
LOC151534	NO		LOC151534---Cluster1	-0.14	cg02100410, cg05490924, cg08984836, cg13407169, cg25251459	Body;TSS1500	cg02100410, cg05490924, cg08984836, cg13407169, cg25251459		NO		LOC151534---Cluster1	-0.15	cg02100410, cg13407169, cg25251459	Body;TSS1500	cg02100410, cg13407169, cg25251459
LOC151534	NO								NO		LOC151534---Cluster2	-0.05	cg02845591, cg05490924, cg05745223, cg08193322, cg08984836, cg09011732, cg13921570, cg22237735, cg25503044	Body;TSS200, Body;TSS1500	cg05490924, cg08984836
LOC153328	YES	1.86							NO
LOC157381	NO								YES	1.93
LOC202781	NO		LOC202781	-0.07	cg03962217	Body			NO
LOC254559	YES	1.47							YES	2.05
LOC283404	YES	1.44							NO
LOC284276	NO								NO		LOC284276---Cluster1	-0.14	cg00220661	Body
LOC284578	YES	1.36							NO
LOC284837	NO		LOC284837---Cluster2	-0.23	cg07934732, cg22941178	TSS1500			YES	1.49
LOC286467	YES	1.46							NO
LOC339290	NO		LOC339290	-0.07	cg20757519	Body;TSS1500			NO
LOC339524	NO								YES	1.38	LOC339524---Cluster11	-0.13	cg11582018	Body;Body;Body;Body;Body
LOC339535	YES	1.53							YES	3.21	LOC339535	-0.08	cg07240877	TSS200
LOC387646	NO		LOC387646---Cluster1	-0.07	cg03848129, cg08717896, cg13135459, cg15469871, cg16023943, cg20453969	TSS1500, TSS200		cg15469871	NO
LOC388242	YES	1.87							NO
LOC389333	NO		LOC389333---Cluster3	-0.07	cg05449136, cg08720517, cg09156097	1stExon	cg05449136, cg08720517, cg09156097		NO		LOC389333---Cluster3	-0.1	cg05449136, cg08720517, cg09156097	1stExon	cg05449136, cg08720517, cg09156097
LOC389333	NO								NO		LOC389333---Cluster4	-0.06	cg15911153, cg18796287	1stExon;5'UTR, TSS200
LOC389333	NO								NO		LOC389333---Cluster1	-0.04	cg01054755, cg05137680, cg08220120, cg08719608, cg09225449, cg24761867	1stExon, 1stExon;3'UTR
LOC389458	YES	1.63							NO
LOC389493	YES	1.6							YES	2.01	LOC389493---Cluster3	-0.11	cg06490943, cg12385599, cg14289228, cg25234732	TSS200, 3'UTR, 1stExon
LOC400931	NO								YES	1.52
LOC440356	YES	2.61							YES	2.23	LOC440356---Cluster2	-0.09	cg01827781, cg02575675, cg24235633	Body;TSS200;TSS1500, Body;Body;TSS1500		cg01827781, cg24235633
LOC440461	YES	1.47							NO
LOC440905	YES	1.54							NO
LOC441046	YES	1.33	LOC441046---Cluster1	-0.04	cg01682021, cg06123783, cg06385118, cg06593050, cg07655479, cg10242089, cg13487949, cg15208756, cg17277949, cg17716297, cg17872261, cg18789841, cg21803113	TSS1500, TSS200, Body			YES	1.51
LOC441666	YES	1.57	LOC441666---Cluster1	-0.09	cg01485177, cg06739303, cg06833823, cg23026554, cg24527560, cg24598948, cg24714864, cg27119456	TSS200, Body	cg01485177, cg06739303, cg06833823, cg23026554, cg24527560, cg24598948, cg24714864, cg27119456		NO		LOC441666---Cluster1	-0.08	cg01485177, cg06739303, cg06833823, cg23026554, cg24527560, cg24598948, cg24714864, cg27119456	TSS200, Body	cg01485177, cg06739303, cg06833823, cg23026554, cg24527560, cg24598948, cg24714864, cg27119456
LOC441869	YES	2.05							YES	1.61	LOC441869---Cluster1	-0.07	cg00060374, cg15081886, cg15823872, cg23894219	Body;Body, TSS1500;TSS1500, 1stExon;Body;5'UTR		cg00060374
LOC541473	YES	1.48							YES	1.68
LOC619207	NO								YES	1.62
LOC644172	YES	1.52							NO
LOC644538	NO		LOC644538---Cluster1	-0.21	cg03423123, cg16955726	1stExon	cg03423123, cg16955726		NO		LOC644538---Cluster1	-0.21	cg03423123, cg05237970, cg08261988, cg11458217, cg11923788, cg16955726, cg17531456, cg20549224, cg22410382	1stExon, TSS200, 1stExon;5'UTR	cg03423123, cg16955726
LOC647309	NO								YES	2.06
LOC651250	NO		LOC651250---Cluster1	-0.04	cg02367709, cg07042672, cg08758996, cg11439004	TSS1500, TSS200			NO
LOC728613	YES	1.42							NO
LOC730101	YES	1.44							NO
LOC80154	NO								YES	1.38
LOC84740	YES	2.28							YES	2.68	LOC84740---Cluster1	-0.1	cg14349144, cg25359907	TSS1500
LOC84856	NO								YES	1.74
LOC90834	NO								YES	1.37
LOC93622	NO								NO		LOC93622---Cluster4	-0.04	cg20111980	Body
LPAR1	NO		LPAR1---Cluster4	-0.1	cg14102988, cg14563260	TSS1500;TSS1500			NO
LPCAT1	NO								NO		LPCAT1---Cluster2	-0.05	cg00281273, cg04843690, cg07035602, cg13001844, cg14049990, cg15200711, cg26934362	Body
LPP	NO								NO		LPP---Cluster18	-0.07	cg14466506, cg26124569	Body;Body;Body, 5'UTR;5'UTR;5'UTR
LRFN5	NO								NO		LRFN5---Cluster2	-0.11	cg02454806, cg04171065, cg10327400, cg21526847	TSS1500
LRIG3	NO								NO		LRIG3---Cluster3	-0.06	cg06018748, cg13610138	TSS1500, Body;Body
LRMP	NO								YES	1.72
LRP4	NO		LRP4---Cluster8	-0.04	cg12627354, cg16612998	TSS1500	cg12627354, cg16612998		NO		LRP4---Cluster1	-0.12	cg01078048, cg08327367, cg15161667	Body, TSS1500		cg08327367, cg15161667
LRP4	NO								NO		LRP4---Cluster5	-0.05	cg09242181, cg12627354, cg16612998	TSS1500	cg12627354, cg16612998
LRRC16A	NO								YES	1.25
LRRC16B	YES	1.36							NO
LRRC34	NO		LRRC34---Cluster1	-0.11	cg00832555, cg08095637, cg12358524, cg16306190	Body, TSS1500, TSS200, 1stExon	cg00832555, cg08095637, cg12358524, cg16306190		NO		LRRC34---Cluster1	-0.12	cg00832555, cg08095637, cg12358524, cg16306190	Body, TSS1500, TSS200, 1stExon	cg00832555, cg08095637, cg12358524, cg16306190
LRRC4	YES	1.74							NO
LRRC42	NO								NO		LRRC42---Cluster5	-0.1	cg20460166	Body
LRRC43	YES	1.43	LRRC43---Cluster5	-0.11	cg09213964, cg11754684, cg21176475, cg26211360, cg26953749	5'UTR;Body, 5'UTR;TSS1500, TSS200;5'UTR			NO
LRRC50	YES	1.37							NO
LRRC7	YES	1.36							NO
LRRC8B	NO								YES	1.24
LRRFIP1	NO								NO		LRRFIP1---Cluster14	-0.09	cg12251803, cg15016481, cg15819128	Body;Body;Body;Body;Body
LRRIQ4	NO								NO		LRRIQ4---Cluster2	-0.11	cg13793580, cg18155853, cg23081534	1stExon
LRRN1	YES	1.43	LRRN1---Cluster1	-0.1	cg01300546, cg04426311, cg06152533, cg08844848, cg09615224, cg10507275, cg12136608, cg14784497, cg17199247, cg22595235, cg25095722, cg26163699	5'UTR, TSS200, TSS1500, 5'UTR;1stExon			NO
LRRN4	YES	1.67							NO
LSP1	NO								NO		LSP1---Cluster1	-0.09	cg01909245, cg07237979, cg07277017, cg19280572, cg26158194	TSS1500, TSS200, 5'UTR;1stExon
LTB4R	NO								NO		LTB4R---Cluster2	-0.1	cg06823034, cg12853742, cg13840968, cg21886367	5'UTR;Body;1stExon;Body;1stExon;TSS200, 5'UTR;Body;1stExon;Body;TSS1500;TSS1500;1stExon
LTB4R2	NO								NO		LTB4R2---Cluster1	-0.08	cg06796435, cg07509935, cg07760773, cg10193721, cg15364618, cg25576711, cg26310551	Body;1stExon;Body;TSS200;TSS200, 1stExon;1stExon;Body;TSS1500;1stExon;5'UTR, Body;1stExon;Body;1stExon;5'UTR;TSS200
LTBP2	NO		LTBP2---Cluster12	-0.17	cg17335494	Body	cg17335494		NO		LTBP2---Cluster2	-0.1	cg03802461, cg15926671	1stExon
LTBP2	NO								NO		LTBP2---Cluster12	-0.09	cg17335494	Body	cg17335494
LTBP3	NO		LTBP3---Cluster2	-0.19	cg02809401, cg08965235, cg16477774, cg17969560	TSS1500;TSS1500;TSS1500, 1stExon;1stExon;1stExon;5'UTR, Body;5'UTR;Body			NO
LTC4S	NO								NO		LTC4S---Cluster2	-0.08	cg09629657, cg12200124, cg14674856, cg16361890, cg26683398	TSS200, TSS1500
LTK	YES	1.36							NO
LUM	NO		LUM---Cluster1	-0.13	cg10401088, cg27640763	1stExon;5'UTR, 5'UTR			NO
LUM	NO		LUM---Cluster2	-0.1	cg25298596	Body			NO
LXN	NO		LXN---Cluster1	-0.08	cg04911005, cg07654934, cg08263647, cg08538682, cg17481912, cg22210627, cg25727025	TSS200;Body, 1stExon;5'UTR;Body, TSS1500;Body	cg04911005, cg07654934, cg08263647, cg08538682, cg17481912, cg22210627, cg25727025		NO		LXN---Cluster1	-0.09	cg04911005, cg07654934, cg08263647, cg08538682, cg17481912, cg22210627, cg25727025	TSS200;Body, 1stExon;5'UTR;Body, TSS1500;Body	cg04911005, cg07654934, cg08263647, cg08538682, cg17481912, cg22210627, cg25727025
LY6D	NO		LY6D---Cluster1	-0.18	cg01054454, cg02679028, cg02918648, cg02926397, cg05800321, cg07572435, cg09964873, cg14031465, cg14585892, cg20100987, cg23436058, cg26042490, cg26466375	TSS1500, Body, TSS200	cg01054454, cg02679028, cg02918648, cg02926397, cg05800321, cg07572435, cg09964873, cg14031465, cg14585892, cg20100987, cg23436058, cg26042490, cg26466375		NO		LY6D---Cluster1	-0.12	cg01054454, cg02679028, cg02918648, cg02926397, cg03531810, cg05800321, cg07572435, cg09964873, cg14031465, cg14585892, cg20100987, cg23436058, cg26042490, cg26466375	TSS1500, Body, TSS200	cg01054454, cg02679028, cg02918648, cg02926397, cg05800321, cg07572435, cg09964873, cg14031465, cg14585892, cg20100987, cg23436058, cg26042490, cg26466375
LY6G6C	YES	1.37							NO		LY6G6C---Cluster1	-0.1	cg03755825, cg12868544, cg22727233	Body
LY6G6C	YES	1.37							NO		LY6G6C---Cluster2	-0.04	cg09535963, cg19251326, cg20794828	3'UTR, Body
LY6K	NO		LY6K---Cluster3	-0.07	cg09027685, cg10802543	Body;Body;Body	cg09027685, cg10802543		YES	2.05	LY6K---Cluster1	-0.1	cg00497110, cg15164446, cg26976437	Body;Body;Body, 1stExon;1stExon;5'UTR;1stExon;5'UTR;5'UTR
LY6K	NO								YES	2.05	LY6K---Cluster3	-0.08	cg09027685, cg10802543	Body;Body;Body	cg09027685, cg10802543
LY75	NO		LY75---Cluster2	-0.1	cg06573604, cg10107725, cg15026998, cg23995753	Body, TSS1500	cg06573604, cg10107725, cg15026998, cg23995753		NO		LY75---Cluster1	-0.11	cg01092293, cg02280532, cg06573604, cg10107725, cg14819504, cg15026998, cg18514922, cg23995753	TSS200, 5'UTR;1stExon, Body, TSS1500	cg01092293, cg02280532, cg06573604, cg10107725, cg14819504, cg15026998, cg18514922, cg23995753
LY75	NO		LY75---Cluster1	-0.08	cg01092293, cg02280532, cg14819504, cg18514922	TSS200, 5'UTR;1stExon	cg01092293, cg02280532, cg14819504, cg18514922		NO
LY96	NO		LY96---Cluster1	-0.25	cg13213009, cg23732024	1stExon, Body	cg13213009, cg23732024		NO		LY96---Cluster1	-0.19	cg13213009, cg23732024	1stExon, Body	cg13213009, cg23732024
LYN	NO								NO		LYN---Cluster3	-0.07	cg03973663, cg05997362, cg06288821, cg17806401	TSS1500;TSS1500
LYPD1	YES	1.71							NO
LYPD2	YES	1.63							NO
LYPD5	NO								NO		LYPD5---Cluster3	-0.17	cg04590610	Body;Body
LYPD6	NO								NO		LYPD6---Cluster3	-0.05	cg03933572	5'UTR
LYPLA2	NO								NO		LYPLA2---Cluster5	-0.1	cg14511586, cg22166883	TSS1500
LYSMD4	NO								NO		LYSMD4---Cluster3	-0.15	cg02724404	TSS1500
LYSMD4	NO								NO		LYSMD4---Cluster1	-0.07	cg01054354, cg18869061, cg23669855	5'UTR, Body		cg01054354, cg18869061, cg23669855
LZTS2	NO								NO		LZTS2---Cluster7	-0.07	cg03271893, cg19499884, cg24760467	5'UTR
MACC1	YES	1.64							YES	1.54
MAD1L1	NO		MAD1L1---Cluster31	-0.06	cg02272667, cg03604067, cg20777796, cg21728101, cg23807071	Body;Body;Body	cg02272667		NO		MAD1L1---Cluster17	-0.09	cg01128574, cg02272667, cg27109748	Body;Body;Body	cg02272667
MAD1L1	NO		MAD1L1---Cluster55	-0.06	cg05212460, cg09776772, cg24787238	Body;Body;Body			NO
MAFK	NO								NO		MAFK---Cluster8	-0.11	cg10111599, cg12134682	5'UTR
MAGEA1	NO								NO		MAGEA1---Cluster1	-0.08	cg05031352, cg10066681, cg13494652, cg15037594	TSS200, TSS1500, 5'UTR
MAGEA12	NO								NO		MAGEA12---Cluster1	-0.08	cg00157034, cg06878303, cg08341323, cg09141697, cg11153808, cg12857407	TSS1500;TSS1500;5'UTR;TSS1500;5'UTR, 1stExon;TSS200;5'UTR;5'UTR;TSS200;1stExon;TSS200, TSS200;TSS200;TSS200;TSS200;TSS200, 5'UTR;1stExon;5'UTR;5'UTR;TSS200;TSS200
MAGEA2	NO								NO		MAGEA2---Cluster1	-0.07	cg04765207, cg16146457, cg20079335	5'UTR;5'UTR;1stExon;5'UTR
MAGEA3	YES	1.65							YES	2.72
MAGEA6	YES	1.64							YES	2.99
MAGED1	NO		MAGED1---Cluster2	-0.05	cg01195014, cg03742148, cg05127178, cg06053110, cg17991347, cg23475921, cg25206760, cg27525527	5'UTR, 5'UTR;TSS200;TSS200, TSS1500;5'UTR;TSS1500, TSS200, 5'UTR;1stExon;5'UTR;5'UTR;1stExon			NO
MAGEE2	NO								NO		MAGEE2---Cluster1	-0.09	cg04752574, cg05152459, cg05690949, cg10701490, cg11703777, cg18935349, cg20648827, cg27539023	TSS200, TSS1500, 5'UTR;1stExon
MAMDC2	NO								NO		MAMDC2---Cluster4	-0.14	cg13870494	TSS200		cg13870494
MAMSTR	NO								YES	1.45
MAN2A2	NO		MAN2A2---Cluster3	-0.14	cg05131526, cg13579205, cg17017272	TSS1500, 1stExon, TSS200			NO
MANSC1	NO		MANSC1---Cluster1	-0.05	cg01707656	1stExon;5'UTR			NO
MAOA	NO								NO		MAOA---Cluster2	-0.12	cg06794323, cg11390960	Body
MAP1A	NO								NO		MAP1A---Cluster1	-0.13	cg02779016, cg07562821, cg14025021, cg15159104, cg22377043	TSS200, 5'UTR, TSS1500, 5'UTR;1stExon
MAP3K11	NO								YES	1.21
MAP3K5	NO								YES	1.28
MAP3K6	NO								NO		MAP3K6---Cluster2	-0.14	cg00730820	TSS1500
MAP3K8	NO								NO		MAP3K8---Cluster8	-0.08	cg11230435, cg14847502, cg19596273, cg23607033, cg25680628, cg26579601	5'UTR
MAP3K9	NO								NO		MAP3K9---Cluster8	-0.07	cg05354479, cg15351214, cg15951661	TSS1500		cg15951661
MAP4K2	NO		MAP4K2---Cluster2	-0.09	cg04898797	Body			NO
MAP6D1	NO								NO		MAP6D1---Cluster5	-0.14	cg15787985	TSS1500
MAP7	NO		MAP7---Cluster13	-0.11	cg24584345	Body			NO
MAP7D1	NO								NO		MAP7D1---Cluster13	-0.06	cg25304816	Body
MAPK1	NO								NO		MAPK1---Cluster1	-0.07	cg00014104	Body;Body
MAPK10	YES	1.84							NO
MAPK15	YES	1.41							NO
MAPK8IP1	NO		MAPK8IP1---Cluster2	-0.16	cg03568064, cg08214808, cg19021383	Body		cg19021383	NO
MAPK8IP3	NO								YES	1.3
MARK2	NO								YES	1.19
MARVELD1	NO								NO		MARVELD1---Cluster5	-0.07	cg19201009, cg23733123, cg25355803	Body;3'UTR;1stExon, TSS1500;TSS1500
MAST1	YES	2.25	MAST1---Cluster7	-0.18	cg05068987, cg06537894, cg08592305, cg14678774, cg24435924, cg26870725	Body			NO
MB	NO								NO		MB---Cluster4	-0.14	cg12429065	5'UTR
MBNL2	NO								NO		MBNL2---Cluster13	-0.07	cg11510043	Body;Body
MCCC1	NO								NO		MCCC1---Cluster4	-0.17	cg13053082	Body
MCHR1	YES	1.56	MCHR1---Cluster1	-0.25	cg00902427, cg06264060, cg14701072, cg20274430, cg20326580, cg21342728, cg22920258	TSS200, 5'UTR;1stExon, Body, 3'UTR, 1stExon, TSS1500			NO
MCL1	NO								NO		MCL1---Cluster10	-0.11	cg26118326	3'UTR;3'UTR
MCM2	NO								NO		MCM2---Cluster3	-0.13	cg08889930, cg20608338	Body, TSS1500
MCM8	NO								NO		MCM8---Cluster1	-0.11	cg03098629	TSS1500;Body;TSS1500
MDFI	NO								NO		MDFI---Cluster1	-0.09	cg00558689, cg01350077, cg01883425, cg05345286, cg06688989, cg08625380, cg27200446, cg27491280	Body, 5'UTR;1stExon, TSS200, 5'UTR
MDFI	NO								NO		MDFI---Cluster2	-0.05	cg06484572, cg17094014	TSS1500
MDFIC	NO		MDFIC---Cluster3	-0.04	cg06946838	3'UTR;Body;Body			NO
MDGA1	NO		MDGA1---Cluster13	-0.12	cg21825443	Body			NO
ME3	NO		ME3---Cluster1	-0.11	cg00474723, cg03953500, cg08387285, cg08477594, cg10160397, cg11953383, cg12030550, cg13391116, cg14881618, cg14883291, cg17080504, cg20334849	TSS200;TSS200;1stExon;5'UTR, TSS200;TSS1500;1stExon;5'UTR, 5'UTR;TSS200;5'UTR, TSS1500;TSS200;TSS1500, 5'UTR;1stExon;5'UTR;5'UTR	cg00474723, cg03953500, cg08387285, cg08477594, cg10160397, cg11953383, cg12030550, cg13391116, cg14881618, cg14883291, cg17080504, cg20334849		NO		ME3---Cluster1	-0.11	cg00474723, cg03953500, cg07560096, cg08387285, cg08477594, cg09193479, cg10160397, cg11953383, cg12030550, cg13391116, cg14881618, cg14883291, cg17080504, cg20334849	TSS200;TSS200;1stExon;5'UTR, TSS200;TSS1500;1stExon;5'UTR, 5'UTR;1stExon;5'UTR;5'UTR, 5'UTR;TSS200;5'UTR, Body;1stExon;Body, TSS1500;TSS200;TSS1500	cg00474723, cg03953500, cg07560096, cg08387285, cg08477594, cg09193479, cg10160397, cg11953383, cg12030550, cg13391116, cg14881618, cg14883291, cg17080504, cg20334849
ME3	NO		ME3---Cluster3	-0.09	cg07560096, cg09193479	5'UTR;1stExon;5'UTR;5'UTR, Body;1stExon;Body	cg07560096, cg09193479		NO
MECOM	NO								YES	1.49	MECOM---Cluster3	-0.09	cg00962903, cg01083380, cg19848683	5'UTR;Body;5'UTR;5'UTR;5'UTR;5'UTR, 5'UTR;Body;5'UTR;1stExon;1stExon;5'UTR;5'UTR;1stExon;5'UTR
MED12L	NO								NO		MED12L---Cluster5	-0.08	cg01754219, cg05684005, cg17795586	Body;TSS1500
MED19	NO								YES	1.19
MEGF10	NO		MEGF10---Cluster3	-0.1	cg19552640, cg23018092, cg26465611, cg27346707	5'UTR, TSS200, 5'UTR;1stExon		cg19552640	NO
MEGF10	NO		MEGF10---Cluster2	-0.06	cg03721362, cg05648672, cg06940792	TSS200, TSS1500, 5'UTR;1stExon			NO
MEI1	NO		MEI1---Cluster4	-0.06	cg10627301	Body			NO
MEIS1	NO								YES	1.45	MEIS1---Cluster2	-0.14	cg00995986, cg05496203, cg06796713, cg07809589, cg16927242, cg23398076	Body
MEIS3	YES	1.4							NO
MERTK	NO		MERTK---Cluster1	-0.14	cg01869273, cg09745087, cg25818813	Body			NO
MESP1	NO								NO		MESP1---Cluster2	-0.1	cg06991829, cg19438887	1stExon, Body
MESP1	NO								NO		MESP1---Cluster1	-0.07	cg01091565, cg12036365, cg24249390	TSS1500
MESP2	NO								YES	1.76	MESP2---Cluster2	-0.1	cg03623155, cg09927805, cg12206103, cg13318071, cg18107425, cg21005853	1stExon, TSS200
MEST	NO		MEST---Cluster6	-0.18	cg18100127, cg20148994, cg20380768, cg22115706	TSS1500			NO
METTL12	NO								YES	1.36
METTL7A	NO		METTL7A---Cluster3	-0.13	cg13437525, cg26333317	TSS200, 1stExon	cg13437525, cg26333317		NO		METTL7A---Cluster3	-0.09	cg13437525, cg26333317	TSS200, 1stExon	cg13437525, cg26333317
MEX3A	YES	1.36	MEX3A---Cluster2	-0.12	cg02951552, cg11400774, cg20289609	1stExon, Body, TSS200	cg02951552, cg11400774, cg20289609		NO		MEX3A---Cluster4	-0.1	cg04297922, cg12406992, cg16549043	3'UTR, Body
MEX3A	YES	1.36							NO		MEX3A---Cluster2	-0.05	cg02951552, cg10515753, cg11400774, cg20289609	1stExon, Body, TSS200	cg02951552, cg11400774, cg20289609
MEX3D	NO		MEX3D---Cluster9	-0.18	cg11841652	TSS1500			YES	1.26
MFAP2	NO		MFAP2---Cluster2	-0.12	cg04236263, cg04875062	5'UTR;5'UTR;5'UTR;5'UTR			NO
MFHAS1	NO		MFHAS1---Cluster3	-0.09	cg00372375, cg01022370, cg01239928, cg01784220, cg03899721, cg08961196, cg09957504	1stExon, Body	cg00372375, cg01022370, cg01239928, cg01784220, cg03899721, cg08961196		NO		MFHAS1---Cluster3	-0.06	cg00372375, cg01022370, cg01239928, cg01784220, cg03899721, cg08961196	1stExon	cg00372375, cg01022370, cg01239928, cg01784220, cg03899721, cg08961196
MFI2	NO		MFI2---Cluster1	-0.2	cg00477017	Body			NO
MFN2	NO								NO		MFN2---Cluster8	-0.09	cg13216073	5'UTR;5'UTR
MFNG	NO		MFNG---Cluster1	-0.19	cg11201532	1stExon;1stExon;Body			NO
MFSD2A	NO								NO		MFSD2A---Cluster2	-0.11	cg01869896, cg04156896	TSS1500;TSS1500
MFSD4	YES	1.65	MFSD4---Cluster5	-0.25	cg03312703, cg15012468	Body		cg15012468	NO
MFSD4	YES	1.65	MFSD4---Cluster2	-0.11	cg00855731, cg12481266, cg18271913	Body			NO
MFSD7	NO		MFSD7---Cluster2	-0.25	cg02096793, cg14876761, cg17121747, cg17952262, cg24693053, cg25510614	TSS200, TSS1500, 1stExon	cg02096793, cg14876761, cg17121747, cg17952262, cg24693053		NO		MFSD7---Cluster2	-0.17	cg02096793, cg14876761, cg17121747, cg17952262, cg24693053	TSS200, TSS1500, 1stExon	cg02096793, cg14876761, cg17121747, cg17952262, cg24693053
MFSD9	NO		MFSD9---Cluster5	-0.16	cg07720865, cg09999582, cg13607230	Body			NO
MGC57346	NO		MGC57346---Cluster4	-0.41	cg19987790	TSS1500;TSS1500			NO
MGC87042	YES	1.49							NO		MGC87042---Cluster1	-0.1	cg00394316, cg10154311, cg11983867, cg15932122, cg17689925, cg27166527, cg27465275	5'UTR;1stExon;1stExon;5'UTR, TSS200;TSS200, 5'UTR;5'UTR
MGST1	YES	1.81	MGST1---Cluster2	-0.26	cg10548102, cg11203041, cg18233746, cg27117982	TSS1500;TSS200;TSS1500, TSS1500;5'UTR;TSS1500, TSS1500;TSS200;5'UTR, TSS1500;5'UTR;1stExon;TSS1500			NO
MIA	YES	1.4	MIA---Cluster1	-0.15	cg19023552, cg25152942	1stExon;5'UTR, TSS1500	cg19023552, cg25152942		NO		MIA---Cluster1	-0.07	cg19023552, cg25152942	1stExon;5'UTR, TSS1500	cg19023552, cg25152942
MIB2	NO		MIB2---Cluster6	-0.05	cg09159050	Body;Body;Body;Body;Body;Body			NO
MICAL2	NO								NO		MICAL2---Cluster7	-0.07	cg09371112, cg23044178	Body, 5'UTR
MICAL3	NO								NO		MICAL3---Cluster13	-0.07	cg11945372	TSS1500;TSS1500;TSS1500
MICALL2	NO								NO		MICALL2---Cluster9	-0.08	cg25843426	Body
MICALL2	NO								NO		MICALL2---Cluster4	-0.07	cg08937407, cg11787789, cg16749355, cg16857641	Body
MINA	NO								NO		MINA---Cluster3	-0.16	cg14773523, cg14941179	TSS1500;TSS1500;TSS1500
MIOX	YES	3.59							YES	2.49	MIOX---Cluster1	-0.12	cg08645278, cg09895653, cg16108823, cg23375068	5'UTR;1stExon, TSS200
MKS1	NO		MKS1---Cluster7	-0.29	cg15648345, cg24082215	TSS1500;TSS1500			NO
MLC1	YES	1.38							NO
MLF1	NO		MLF1---Cluster1	-0.05	cg05743054, cg07297582, cg09371798, cg16627395, cg17222452, cg20182358, cg21074827	TSS200;TSS200;TSS200, 5'UTR;1stExon;1stExon;5'UTR;1stExon;5'UTR, 5'UTR;1stExon;1stExon;5'UTR;Body			NO
MLLT11	YES	1.38	MLLT11---Cluster3	-0.2	cg02918910, cg13842305, cg15185033, cg23242863	5'UTR;TSS1500;1stExon;TSS1500	cg02918910, cg13842305, cg23242863		NO		MLLT11---Cluster3	-0.08	cg02918910, cg13842305, cg23242863	5'UTR;TSS1500;1stExon;TSS1500	cg02918910, cg13842305, cg23242863
MLXIP	NO								NO		MLXIP---Cluster4	-0.09	cg04453352, cg13671582, cg22729539	Body
MLXIPL	YES	1.39	MLXIPL---Cluster5	-0.11	cg04431119, cg13824302	TSS1500;TSS1500;TSS1500;TSS1500, TSS200;TSS200;TSS200;TSS200			NO
MMACHC	NO								YES	1.41	MMACHC---Cluster1	-0.14	cg00008971	Body;TSS1500
MMEL1	NO								YES	1.82
MMP13	NO								NO		MMP13---Cluster4	-0.13	cg10085326, cg14995062, cg19620758	TSS1500, TSS200
MMRN2	NO								NO		MMRN2---Cluster3	-0.08	cg05046097, cg07436701, cg08220966, cg17384647, cg19368582, cg22545356, cg23890469	TSS1500;TSS1500, TSS200;TSS1500, 5'UTR;TSS1500;1stExon, Body		cg05046097
MN1	NO								NO		MN1---Cluster3	-0.08	cg00308159, cg13190879, cg17326090, cg27045447	TSS1500
MNX1	YES	1.36							NO
MORC4	NO								NO		MORC4---Cluster2	-0.08	cg02370478	Body;Body
MORN3	YES	3.01	MORN3---Cluster4	-0.26	cg22568673	1stExon;5'UTR	cg22568673		YES	1.64	MORN3---Cluster4	-0.06	cg22568673	1stExon;5'UTR	cg22568673
MOSC1	YES	1.6	MOSC1---Cluster2	-0.24	cg04396721	TSS1500	cg04396721		NO		MOSC1---Cluster2	-0.07	cg04396721	TSS1500	cg04396721
MOSC1	YES	1.6	MOSC1---Cluster5	-0.12	cg09767598, cg11245333	TSS200			NO
MOSC2	NO		MOSC2---Cluster1	-0.05	cg00162751, cg00513220, cg03440757, cg04392469, cg19361865, cg23214787, cg26000554, cg26218412	TSS200, 1stExon, TSS1500, Body			NO
MPPED1	NO								NO		MPPED1---Cluster4	-0.1	cg09850478, cg11351779, cg14239351, cg15612436, cg20545941	Body, 5'UTR
MPZ	NO								NO		MPZ---Cluster2	-0.1	cg10896862, cg13210580	3'UTR, Body
MRAP2	YES	1.55	MRAP2---Cluster2	-0.22	cg07839742	5'UTR	cg07839742		NO		MRAP2---Cluster2	-0.07	cg07839742, cg08327884	5'UTR, Body	cg07839742
MRC2	NO								NO		MRC2---Cluster7	-0.08	cg06470279, cg11628739	Body
MRPL49	NO								YES	1.18
MRPS21	NO								NO		MRPS21---Cluster3	-0.09	cg04560832	Body;Body
MRPS25	NO		MRPS25---Cluster3	-0.06	cg03337256, cg18017531	Body	cg03337256, cg18017531		NO		MRPS25---Cluster3	-0.09	cg03337256, cg18017531	Body	cg03337256, cg18017531
MRPS30	NO								NO		MRPS30---Cluster2	-0.08	cg04713108	TSS1500
MSI2	NO		MSI2---Cluster13	-0.16	cg04176246, cg04486382, cg06078469, cg07618409, cg08562099, cg19810715	Body;Body, Body	cg07618409		NO		MSI2---Cluster18	-0.07	cg06247967, cg07618409, cg13558899, cg17045539	Body;Body, Body, Body;3'UTR	cg07618409
MSLN	YES	2.47	MSLN---Cluster3	-0.29	cg08185808, cg08700707, cg10398993	TSS1500;TSS1500			YES	2.85	MSLN---Cluster2	-0.11	cg03561787, cg05773312, cg05865615, cg06100324, cg07945221, cg09215282, cg26771097	TSS200;TSS200, TSS1500;TSS1500, 5'UTR;5'UTR	cg03561787, cg05773312, cg05865615, cg06100324, cg07945221, cg09215282, cg26771097
MSLN	YES	2.47	MSLN---Cluster2	-0.21	cg03561787, cg05773312, cg05865615, cg06100324, cg07945221, cg09215282, cg26771097	TSS200;TSS200, TSS1500;TSS1500, 5'UTR;5'UTR	cg03561787, cg05773312, cg05865615, cg06100324, cg07945221, cg09215282, cg26771097		YES	2.85
MSMB	YES	1.49							NO
MST1P2	NO								YES	1.46
MST1R	NO		MST1R---Cluster4	-0.08	cg11001085, cg18292904, cg18706476, cg23437479	1stExon, Body	cg11001085, cg18292904, cg18706476, cg23437479		YES	2.32	MST1R---Cluster3	-0.16	cg11001085, cg18292904, cg18706476, cg23437479	1stExon, Body	cg11001085, cg18292904, cg18706476, cg23437479
MST1R	NO								YES	2.32	MST1R---Cluster2	-0.09	cg01181817, cg03332271, cg06521550, cg08687163, cg11839681, cg24980367	TSS200, 1stExon;5'UTR, 1stExon
MT1A	NO								NO		MT1A---Cluster1	-0.11	cg00425710, cg02263813, cg03923438, cg04436255, cg06877200, cg09137696, cg18438944	1stExon, 1stExon;5'UTR, Body, TSS1500, TSS200		cg00425710
MT1E	NO		MT1E---Cluster1	-0.12	cg00178359, cg00519002, cg02512505, cg05743734, cg06463589, cg07912888, cg15134649, cg20083730	TSS200, TSS1500, 1stExon;5'UTR	cg00178359, cg00519002, cg02512505, cg05743734, cg06463589, cg07912888, cg15134649, cg20083730		NO		MT1E---Cluster1	-0.16	cg00178359, cg00519002, cg02512505, cg05743734, cg06463589, cg07912888, cg15134649, cg20083730	TSS200, TSS1500, 1stExon;5'UTR	cg00178359, cg00519002, cg02512505, cg05743734, cg06463589, cg07912888, cg15134649, cg20083730
MT1G	NO		MT1G---Cluster2	-0.14	cg02803037, cg03566142, cg07602841, cg07791866, cg16452857, cg22198623, cg27367960	TSS200, 1stExon;5'UTR, Body	cg02803037, cg03566142, cg07602841, cg07791866, cg16452857, cg22198623, cg27367960		YES	1.62	MT1G---Cluster2	-0.17	cg02803037, cg03566142, cg07602841, cg07791866, cg16452857, cg22198623, cg27367960	TSS200, 1stExon;5'UTR, Body	cg02803037, cg03566142, cg07602841, cg07791866, cg16452857, cg22198623, cg27367960
MT1L	NO		MT1L---Cluster1	-0.24	cg00809164, cg05404792	TSS1500	cg00809164, cg05404792	cg05404792	YES	1.73	MT1L---Cluster1	-0.18	cg00809164, cg05404792	TSS1500	cg00809164, cg05404792	cg05404792
MT1M	NO		MT1M---Cluster1	-0.23	cg00916884, cg04994964, cg05581701, cg05925949, cg07229186, cg10638827	TSS200, 5'UTR;1stExon, TSS1500		cg10638827	NO
MT2A	NO		MT2A---Cluster4	-0.08	cg08409642, cg26651122	TSS1500	cg08409642, cg26651122		NO		MT2A---Cluster4	-0.12	cg08409642, cg17886959, cg26651122	TSS1500	cg08409642, cg26651122
MTA2	NO								YES	1.22
MTMR10	NO								NO		MTMR10---Cluster4	-0.05	cg11389960	Body
MTMR11	NO								NO		MTMR11---Cluster2	-0.14	cg00339782, cg05750047	Body;5'UTR;1stExon
MTMR12	NO								NO		MTMR12---Cluster7	-0.12	cg06740866, cg07034255	Body
MTMR7	NO								NO		MTMR7---Cluster2	-0.05	cg03080147	Body		cg03080147
MUC13	NO								NO		MUC13---Cluster2	-0.13	cg06196689, cg22907034, cg26225893	TSS200
MUC15	NO								NO		MUC15---Cluster1	-0.06	cg03079754, cg03087937, cg06056884, cg16643473	TSS1500;TSS1500;Body;TSS1500, 5'UTR;5'UTR;Body;5'UTR, 1stExon;5'UTR;1stExon;1stExon;5'UTR;Body;5'UTR, TSS200;TSS200;TSS200;Body
MUC16	YES	1.44							NO
MUC2	YES	2.28							YES	2.01
MUC20	YES	1.68	MUC20---Cluster2	-0.29	cg05012239, cg21483415	TSS200, Body	cg05012239, cg21483415		NO		MUC20---Cluster2	-0.15	cg05012239, cg21483415	TSS200, Body	cg05012239, cg21483415
MUC4	YES	1.37							YES	2.09	MUC4---Cluster3	-0.17	cg01999399, cg04332433, cg05480110, cg10960354, cg17277933	Body;Body;Body
MUC4	YES	1.37							YES	2.09	MUC4---Cluster6	-0.07	cg08120226, cg18513344	Body;Body;Body
MUC5B	YES	1.43							NO
MUTYH	NO								NO		MUTYH---Cluster5	-0.08	cg16817426, cg21853989	TSS1500;TSS1500;Body;TSS1500;TSS1500;TSS1500, 5'UTR;Body;Body;TSS1500;Body;5'UTR;5'UTR
MVK	NO								YES	1.29	MVK---Cluster2	-0.09	cg08884029, cg13986417, cg27263151	5'UTR;TSS1500;5'UTR, Body;Body
MX2	NO								NO		MX2---Cluster3	-0.09	cg05656374, cg15281283, cg21130374	TSS200, 5'UTR
MXRA7	NO		MXRA7---Cluster7	-0.13	cg12472603, cg14042121	Body;Body;Body			NO
MYADM	NO		MYADM---Cluster1	-0.06	cg02201774, cg03585419, cg05337743, cg05832051, cg06472476, cg06665109, cg07454803, cg09418984, cg11418112, cg12586594, cg13499300, cg13523528, cg14713933, cg15063465, cg17382541, cg18844210, cg23305567, cg23493132, cg23520075, cg24414182, cg25693289, cg25791973, cg26535805, cg27294816	TSS1500;5'UTR;5'UTR;5'UTR;TSS200, TSS1500;TSS1500;5'UTR, TSS200, TSS1500;5'UTR;5'UTR;5'UTR;TSS1500, TSS200;5'UTR;5'UTR;5'UTR;TSS200, 1stExon;TSS200;5'UTR;5'UTR;5'UTR;5'UTR, 5'UTR;5'UTR;5'UTR;5'UTR;1stExon;5'UTR, TSS200;TSS200;5'UTR, 5'UTR;1stExon;5'UTR;5'UTR;5'UTR;1stExon;5'UTR			NO
MYB	YES	1.36							NO
MYBPC3	YES	1.57							NO
MYC	NO								NO		MYC---Cluster1	-0.1	cg00163372	Body
MYCL1	NO		MYCL1---Cluster8	-0.05	cg16163765	Body;Body;3'UTR	cg16163765		NO		MYCL1---Cluster6	-0.04	cg15604337, cg16163765	Body;Body, Body;Body;3'UTR	cg16163765
MYEF2	NO		MYEF2---Cluster1	-0.07	cg03297593, cg05243389, cg09704159, cg14860120, cg20612002, cg21229859, cg22297146, cg22700091, cg24497836, cg24657523	Body, TSS1500, 1stExon, TSS200, 5'UTR;1stExon			NO
MYH14	YES	1.48	MYH14---Cluster3	-0.13	cg03344031, cg06182329, cg06553312, cg08183141, cg11558731, cg25311666, cg26163880	TSS1500;TSS1500;TSS1500, TSS200;TSS200;TSS200, 5'UTR;5'UTR;5'UTR			NO
MYH16	YES	1.73	MYH16---Cluster1	-0.26	cg02185750, cg03991188, cg04578010, cg07894822	TSS200, TSS1500	cg02185750, cg03991188, cg04578010, cg07894822		NO		MYH16---Cluster1	-0.1	cg02185750, cg03991188, cg04578010, cg07894822	TSS200, TSS1500	cg02185750, cg03991188, cg04578010, cg07894822
MYH16	YES	1.73	MYH16---Cluster3	-0.08	cg14606858	Body			NO
MYH7B	YES	1.34							NO
MYLK	NO		MYLK---Cluster1	-0.08	cg00268185, cg27345757	5'UTR;5'UTR;5'UTR;5'UTR			NO
MYO15B	NO		MYO15B---Cluster1	-0.23	cg00204465, cg03744440, cg04738888, cg06390536, cg08781140, cg12184886, cg16097357, cg22287064, cg25032094	TSS200, Body, TSS1500			NO
MYO18B	NO								YES	2.54
MYO1H	YES	1.92	MYO1H---Cluster1	-0.18	cg01703884, cg26292028	Body			NO
MYO3B	NO								YES	2.75
MYO5C	YES	1.86	MYO5C---Cluster2	-0.05	cg03326689, cg06840283, cg18279337, cg18363538, cg20793089, cg23433527, cg24321039	TSS1500, TSS200, 1stExon;5'UTR, Body			NO
MYO6	NO								YES	1.25	MYO6---Cluster4	-0.09	cg18997901	5'UTR
MYOC	NO								YES	1.63
MYOM3	NO		MYOM3---Cluster1	-0.14	cg01350686, cg06548416, cg06649280, cg12768969, cg14564939, cg20254361	TSS1500, TSS200, 1stExon;5'UTR		cg06649280, cg20254361	NO
MYOZ3	NO								NO		MYOZ3---Cluster2	-0.14	cg07283463, cg11590420	Body;Body
MYST2	NO		MYST2---Cluster4	-0.05	cg05012620, cg15370732	Body			NO
MYST4	NO		MYST4---Cluster6	-0.1	cg06098530, cg15863598	Body			NO
NAA40	NO								YES	1.21
NAALAD2	NO		NAALAD2---Cluster1	-0.12	cg01577414, cg05500015, cg12403137, cg14304817, cg16886581, cg18540157, cg21500966, cg21817737	TSS200, 5'UTR;1stExon, 1stExon			NO
NAALADL1	NO		NAALADL1---Cluster1	-0.22	cg05462570, cg15000841, cg17160439, cg19885625, cg19917412	Body	cg05462570, cg15000841, cg17160439, cg19885625, cg19917412	cg17160439	NO		NAALADL1---Cluster1	-0.15	cg05462570, cg15000841, cg17160439, cg19885625, cg19917412	Body	cg05462570, cg15000841, cg17160439, cg19885625, cg19917412	cg17160439
NACAD	YES	1.79	NACAD---Cluster5	-0.22	cg05598919, cg18500300	Body		cg18500300	NO
NADSYN1	NO								NO		NADSYN1---Cluster7	-0.06	cg04774822, cg07617163, cg08634826	Body
NAGK	NO								NO		NAGK---Cluster12	-0.1	cg18991240	Body
NAIF1	NO		NAIF1---Cluster2	-0.09	cg09296212, cg14061230, cg14067244, cg14554618	1stExon, 1stExon;TSS1500	cg09296212, cg14061230, cg14067244, cg14554618		NO		NAIF1---Cluster2	-0.12	cg09296212, cg14061230, cg14067244, cg14554618	1stExon, 1stExon;TSS1500	cg09296212, cg14061230, cg14067244, cg14554618
NAP1L2	NO		NAP1L2---Cluster1	-0.08	cg02379437, cg04297329, cg07693661, cg16371598, cg20001978, cg23483095	TSS1500, TSS200, 1stExon, 1stExon;5'UTR			NO
NAP1L6	NO								NO		NAP1L6---Cluster2	-0.09	cg22049474, cg26600878	TSS1500
NAPA	NO								NO		NAPA---Cluster7	-0.1	cg14660446, cg23314866, cg26979537	Body
NAPRT1	NO								NO		NAPRT1---Cluster2	-0.07	cg03569564, cg18047920	Body, 3'UTR
NARFL	NO								NO		NARFL---Cluster3	-0.09	cg01579052, cg02949111, cg06860422	Body
NAT1	NO		NAT1---Cluster2	-0.05	cg15797286, cg21172319	TSS1500;TSS1500;TSS1500;TSS1500;TSS1500;TSS1500;TSS1500;5'UTR, 5'UTR;5'UTR;5'UTR;5'UTR;5'UTR;5'UTR;5'UTR;5'UTR	cg15797286, cg21172319		YES	1.37	NAT1---Cluster2	-0.04	cg15797286, cg21172319	TSS1500;TSS1500;TSS1500;TSS1500;TSS1500;TSS1500;TSS1500;5'UTR, 5'UTR;5'UTR;5'UTR;5'UTR;5'UTR;5'UTR;5'UTR;5'UTR	cg15797286, cg21172319
NAT8B	NO								YES	1.63	NAT8B---Cluster1	-0.12	cg02615352, cg03862705, cg14839087	TSS200, 1stExon
NAV2	NO								NO		NAV2---Cluster21	-0.08	cg09571376, cg12859429, cg19222784, cg20949700, cg26869615	Body;Body;TSS200;Body, Body;Body;Body;Body, TSS1500;Body;Body;Body, Body;Body;5'UTR;1stExon;Body
NCAPH	NO								NO		NCAPH---Cluster1	-0.05	cg01906055, cg03913456	TSS1500
NCCRP1	NO		NCCRP1---Cluster2	-0.06	cg08208460, cg19917856	1stExon, Body			NO
NCRNA00086	YES	1.53							NO
NCRNA00119	NO								YES	1.36
NCRNA00162	YES	1.69							NO
NCRNA00202	YES	1.64							YES	2.08
NDFIP2	NO								NO		NDFIP2---Cluster8	-0.07	cg19714332	Body;Body
NDRG1	NO		NDRG1---Cluster5	-0.07	cg08691775, cg16001384, cg17129188, cg20100745	TSS1500;TSS1500, 5'UTR;5'UTR	cg08691775, cg16001384, cg17129188, cg20100745		NO		NDRG1---Cluster1	-0.1	cg00799984, cg08691775, cg16001384, cg17129188, cg20100745, cg25232510	5'UTR;5'UTR, TSS1500;TSS1500	cg08691775, cg16001384, cg17129188, cg20100745
NDRG4	NO		NDRG4---Cluster3	-0.07	cg00687686, cg01466678, cg04190807, cg04942472, cg09324514, cg16812519, cg26824423	TSS1500;TSS1500, TSS1500;TSS1500;TSS200, TSS200;5'UTR;Body, 5'UTR;5'UTR;Body;1stExon			NO
NDST1	NO								NO		NDST1---Cluster3	-0.06	cg06677890, cg07672051, cg14873515, cg16674484	TSS200, 5'UTR;1stExon, TSS1500
NDUFA4L2	NO								YES	1.91
NDUFC2	NO		NDUFC2---Cluster1	-0.16	cg03353394, cg12650252, cg19985421	TSS200, TSS1500			NO
NDUFS6	NO								NO		NDUFS6---Cluster3	-0.04	cg01163407, cg06603851, cg16314693, cg18800681, cg22444512, cg22640666, cg26118202	Body
NECAB3	NO		NECAB3---Cluster2	-0.3	cg01652532, cg02899870	Body;Body;TSS1500, TSS1500;TSS1500			NO
NEDD4L	NO		NEDD4L---Cluster14	-0.05	cg20976694, cg21615397, cg26034769	Body;TSS1500;Body, TSS200;Body;Body, 1stExon;5'UTR;Body;Body			NO		NEDD4L---Cluster1	-0.09	cg02870676, cg02937491, cg13009302, cg16576811	5'UTR;Body;5'UTR;5'UTR;5'UTR;Body;1stExon;Body;Body;5'UTR, 5'UTR;Body;Body;Body;5'UTR;5'UTR;5'UTR;Body, 5'UTR;Body;TSS200;5'UTR;5'UTR;Body;Body;Body;5'UTR
NELF	NO		NELF---Cluster9	-0.26	cg14029453	TSS1500;TSS1500;Body;TSS1500;TSS1500;Body			NO
NEU4	YES	1.84							NO
NFE2L2	NO		NFE2L2---Cluster8	-0.05	cg13344867, cg25268435	Body;Body;Body, Body;5'UTR;5'UTR			NO
NFE2L3	NO								NO		NFE2L3---Cluster6	-0.1	cg10536999, cg14644871, cg14684457, cg21699330	Body
NFE2L3	NO								NO		NFE2L3---Cluster4	-0.06	cg07945582, cg08822075, cg12510708	Body
NFIA	NO								YES	1.3	NFIA---Cluster25	-0.12	cg26252077	Body;Body;Body;Body
NFIX	NO		NFIX---Cluster3	-0.07	cg01634146, cg04646674, cg05502283, cg08616111, cg09394128, cg10157208, cg10767662, cg12522311, cg13338734, cg19909063, cg22630169, cg22983694, cg25556035	Body, 3'UTR	cg01634146, cg04646674, cg05502283, cg08616111, cg09394128, cg10157208, cg10767662, cg12522311, cg13338734, cg19909063, cg22630169, cg22983694, cg25556035		NO		NFIX---Cluster5	-0.08	cg02000253	Body
NFIX	NO								NO		NFIX---Cluster3	-0.06	cg01634146, cg04646674, cg05502283, cg08616111, cg09394128, cg10157208, cg10767662, cg12522311, cg13338734, cg19909063, cg22630169, cg22983694, cg25556035	Body, 3'UTR	cg01634146, cg04646674, cg05502283, cg08616111, cg09394128, cg10157208, cg10767662, cg12522311, cg13338734, cg19909063, cg22630169, cg22983694, cg25556035
NFIX	NO								NO		NFIX---Cluster8	-0.04	cg03347722, cg12566747, cg16673929, cg20665774, cg23526147	Body
NFKBIE	NO								NO		NFKBIE---Cluster1	-0.09	cg00668559, cg06560379, cg18739537	Body
NFRKB	NO								YES	1.26
NGB	YES	1.85							NO
NHEDC2	NO		NHEDC2---Cluster1	-0.26	cg01422467, cg04802386, cg09141303, cg14459011, cg18626035	TSS200, TSS1500	cg01422467, cg04802386, cg09141303, cg14459011, cg18626035	cg01422467, cg04802386, cg09141303, cg18626035	NO		NHEDC2---Cluster1	-0.11	cg01422467, cg04802386, cg09141303, cg14459011, cg18626035	TSS200, TSS1500	cg01422467, cg04802386, cg09141303, cg14459011, cg18626035	cg01422467, cg04802386, cg09141303, cg18626035
NHLRC1	NO								NO		NHLRC1---Cluster2	-0.06	cg00772000, cg06497198, cg06646708, cg10291141, cg12119111, cg16879574, cg20697984, cg22959611	TSS200, TSS1500
NHLRC4	NO		NHLRC4---Cluster1	-0.16	cg01721754, cg02129266	TSS200, Body	cg01721754		NO		NHLRC4---Cluster1	-0.1	cg01721754	TSS200	cg01721754
NHSL1	NO								NO		NHSL1---Cluster15	-0.08	cg24601480	Body;Body
NINJ2	NO								YES	1.47	NINJ2---Cluster7	-0.17	cg14760797, cg19697239	Body
NINL	NO		NINL---Cluster5	-0.11	cg14121845, cg17729667	TSS1500	cg14121845, cg17729667		NO		NINL---Cluster5	-0.04	cg14121845, cg15001687, cg17729667	TSS1500, TSS200	cg14121845, cg17729667
NIPA1	NO		NIPA1---Cluster1	-0.07	cg00207833, cg26955196	Body;5'UTR			NO
NIPBL	NO								YES	1.27
NKD2	YES	1.45	NKD2---Cluster2	-0.11	cg02502307, cg24129589, cg24202485	Body, TSS1500			NO
NKPD1	YES	1.53							NO
NKX2	YES								NO		NKX2-1---Cluster4	-0.12	cg07345734, cg12103037, cg13980454	3'UTR;3'UTR
NKX2-3	NO								NO
NLRP1	NO								YES	1.6
NLRP10	YES	1.37							NO
NLRP7	YES	1.39							NO
NLRX1	NO		NLRX1---Cluster3	-0.18	cg05169666, cg09803002	TSS1500;TSS1500	cg05169666, cg09803002		NO		NLRX1---Cluster2	-0.09	cg05169666, cg09803002	TSS1500;TSS1500	cg05169666, cg09803002
NMB	NO								NO		NMB---Cluster2	-0.07	cg12863693, cg17173187, cg19997245	Body;Body
NME5	NO								NO		NME5---Cluster1	-0.14	cg09047573, cg16354091, cg20452230, cg22656956, cg25507001, cg25582283	5'UTR, TSS1500, TSS200, 1stExon;5'UTR
NMNAT3	YES	1.45	NMNAT3---Cluster4	-0.15	cg03893701, cg22462109	5'UTR, 3'UTR	cg03893701		NO		NMNAT3---Cluster3	-0.07	cg03893701	5'UTR	cg03893701
NMNAT3	YES	1.45	NMNAT3---Cluster6	-0.06	cg09721739, cg10799186, cg12817908, cg15878317, cg18116154	TSS200, 5'UTR, TSS1500, 1stExon;5'UTR			NO
NNT	NO								NO		NNT---Cluster5	-0.06	cg08358683, cg14580628	TSS1500;TSS1500
NOLC1	NO								NO		NOLC1---Cluster6	-0.04	cg16657244, cg20373634	TSS1500
NOS1AP	YES	1.38							NO
NOS2	NO								YES	2.27
NOS3	NO								NO		NOS3---Cluster3	-0.1	cg07795016, cg07841866, cg10501602, cg20498962	Body		cg07841866, cg10501602
NOTUM	YES	1.56							NO
NOVA1	NO		NOVA1---Cluster1	-0.1	cg02014003, cg07559273, cg15602241, cg18468511, cg18488855, cg20478129, cg20961943	TSS1500;TSS1500;TSS1500, Body;Body;Body, 5'UTR;5'UTR;5'UTR;1stExon;1stExon;1stExon, 1stExon;1stExon;1stExon			NO
NOXO1	YES	1.59							YES	1.79
NPB	YES	1.63	NPB---Cluster1	-0.08	cg03160815, cg08983961, cg13655341, cg17445839, cg20081244, cg22700854, cg23448635	TSS1500, TSS200			NO
NPC1L1	YES	2.28	NPC1L1---Cluster2	-0.24	cg05358848, cg06907626, cg08399858, cg12252759, cg14477619, cg14549878, cg17754680, cg23118549, cg26390609, cg26540410	Body;Body, 1stExon;1stExon, 3'UTR;3'UTR, TSS200;TSS200, 1stExon;5'UTR;1stExon;5'UTR, TSS1500;TSS1500			NO
NPL	NO		NPL---Cluster2	-0.07	cg07813275, cg26803289	TSS1500	cg07813275, cg26803289		NO		NPL---Cluster2	-0.09	cg07813275, cg26803289	TSS1500	cg07813275, cg26803289
NPM2	NO								NO		NPM2---Cluster2	-0.12	cg09860781, cg26401870, cg26411702	1stExon;5'UTR, TSS1500
NPM3	NO								NO		NPM3---Cluster6	-0.08	cg16813552, cg17359942	TSS1500;3'UTR;3'UTR, Body
NPTN	NO								NO		NPTN---Cluster2	-0.12	cg02329430	Body;Body;Body;Body
NPTX1	YES	1.54							NO
NPW	YES	1.78							NO
NR0B2	NO								NO		NR0B2---Cluster1	-0.08	cg06650260, cg24580782	1stExon;5'UTR, 1stExon
NR1I2	NO								YES	1.6
NR2E1	NO								YES	1.86
NR2F1	YES	1.39							NO
NR3C2	NO								NO		NR3C2---Cluster2	-0.07	cg05075176, cg05437692, cg06669759, cg27460943	5'UTR;5'UTR
NR4A2	YES	1.44							NO
NR5A1	YES	3.6							YES	1.86
NRBP2	NO								YES	1.3
NRCAM	YES	1.48							NO
NRF1	NO								NO		NRF1---Cluster1	-0.08	cg01307483, cg07921314	5'UTR
NRIP2	NO		NRIP2---Cluster1	-0.07	cg00830029, cg00922748, cg02852959, cg03126946, cg05194726, cg06997549, cg10231675, cg15339981	1stExon, TSS200, TSS1500, 5'UTR;1stExon, Body			NO
NRIP3	NO		NRIP3---Cluster1	-0.09	cg02780919, cg03963327, cg12782992, cg23091758	TSS1500, TSS200			NO
NRP1	NO								NO		NRP1---Cluster12	-0.11	cg27270412	Body;Body;Body
NRXN3	NO		NRXN3---Cluster10	-0.08	cg09950309, cg16766249	Body;TSS1500;TSS1500			NO
NRXN3	NO		NRXN3---Cluster4	-0.05	cg02971654, cg04272011, cg04324727, cg07231787, cg14335579, cg21918126, cg22892860, cg22908679	Body;TSS1500;TSS1500, Body;1stExon;1stExon;5'UTR;5'UTR, Body;TSS200;TSS200			NO
NSUN4	NO								YES	1.19	NSUN4---Cluster3	-0.07	cg04241075, cg06741803	Body
NT5DC2	NO		NT5DC2---Cluster3	-0.12	cg05564831, cg17372223	Body;TSS1500			NO
NT5DC3	NO								NO		NT5DC3---Cluster7	-0.09	cg08042322	Body
NTF3	YES	1.42	NTF3---Cluster7	-0.15	cg10570754	Body		cg10570754	YES	1.71
NTN4	NO								NO		NTN4---Cluster5	-0.05	cg09894284, cg14189750, cg26584545	Body
NTRK2	YES	1.38							NO
NTS	YES	1.84							NO
NUDT16P1	YES	1.81							YES	1.55
NUDT4	NO								NO		NUDT4---Cluster4	-0.08	cg19554457	Body;Body;Body
NUDT5	NO								NO		NUDT5---Cluster3	-0.1	cg20029140	5'UTR
NUMA1	NO								NO		NUMA1---Cluster2	-0.04	cg03033106, cg07332880, cg11807356, cg12267021	5'UTR;TSS1500;TSS1500;TSS1500, 5'UTR;TSS1500;TSS1500;TSS1500;TSS1500;TSS1500;TSS1500, Body
NUP210	NO		NUP210---Cluster8	-0.06	cg24511054	Body			NO
NUP210L	NO								NO		NUP210L---Cluster1	-0.05	cg00006626, cg03352427, cg05139571, cg17167920, cg17383186	1stExon;1stExon, 1stExon;1stExon;5'UTR;5'UTR, Body;Body, TSS200;TSS200
NUPR1	YES	1.52							YES	1.43	NUPR1---Cluster1	-0.08	cg01542023, cg04492847, cg05590982, cg06288570	TSS200;TSS200, 1stExon;1stExon
NXF3	YES	1.49							YES	1.8
NXPH4	YES	1.48							NO
NYNRIN	NO		NYNRIN---Cluster1	-0.08	cg00822451, cg01046287, cg02196912, cg08111832	Body, 1stExon;5'UTR			YES	1.65	NYNRIN---Cluster4	-0.13	cg11152302, cg18710945, cg20911718	TSS1500, 3'UTR
OAF	NO								NO		OAF---Cluster10	-0.08	cg25909064	Body
OBFC1	NO								NO		OBFC1---Cluster11	-0.09	cg24587175	Body
OCA2	YES	1.51							YES	2.33
ODC1	YES	1.5							NO
ODF2	NO								NO		ODF2---Cluster3	-0.1	cg12867448	TSS1500
ODZ4	NO		ODZ4---Cluster11	-0.04	cg03970849, cg08913922	5'UTR			NO
OLFM4	YES	1.57							NO
OPLAH	NO		OPLAH---Cluster1	-0.16	cg01042334, cg03309898	5'UTR, Body	cg01042334, cg03309898		YES	1.5	OPLAH---Cluster1	-0.11	cg01042334, cg03309898	5'UTR, Body	cg01042334, cg03309898
OPLAH	NO								YES	1.5	OPLAH---Cluster5	-0.05	cg07148318, cg23830937	5'UTR, TSS1500
OPLAH	NO								YES	1.5	OPLAH---Cluster6	-0.04	cg08519658, cg17951388, cg25924823	Body
ORM1	YES	1.97							NO
OSBPL2	NO								NO		OSBPL2---Cluster10	-0.07	cg18852430	5'UTR;5'UTR
OSBPL9	NO		OSBPL9---Cluster3	-0.07	cg01047432, cg06327150, cg10385089, cg11973877, cg14279121, cg22812770, cg25741646	TSS1500;TSS1500;Body;5'UTR;Body;Body;TSS1500, 5'UTR;Body;Body;5'UTR;Body;Body;1stExon;1stExon;5'UTR, TSS200;Body;5'UTR;Body;Body;TSS200;TSS200, 5'UTR;1stExon;Body;5'UTR;Body;Body;1stExon;5'UTR;1stExon;5'UTR			NO
OSGIN1	YES	1.37							NO
OSR1	YES	1.74	OSR1---Cluster5	-0.14	cg04690395, cg06509239, cg19226872	TSS200	cg04690395, cg06509239, cg19226872		NO		OSR1---Cluster1	-0.1	cg01323049, cg03489023, cg21619325	5'UTR, TSS1500
OSR1	YES	1.74							NO		OSR1---Cluster5	-0.08	cg04690395, cg06509239, cg19226872	TSS200	cg04690395, cg06509239, cg19226872
OTOP2	YES	1.46							NO
OTOP3	YES	1.57							NO
OTUB1	NO								YES	1.19
OTX1	YES	1.9							NO
OVOL1	NO								NO		OVOL1---Cluster8	-0.14	cg10604040, cg10758902, cg26683025	Body
P2RY1	NO								NO		P2RY1---Cluster2	-0.12	cg03293976, cg06809364, cg11161961, cg14921522	1stExon, 3'UTR;1stExon
P2RY6	NO								NO		P2RY6---Cluster3	-0.09	cg03302897, cg04099543, cg26890621	5'UTR;TSS1500;5'UTR;5'UTR, 5'UTR;1stExon;5'UTR;5'UTR;5'UTR
P4HTM	NO		P4HTM---Cluster11	-0.19	cg09610987, cg22508782	Body;Body			NO
PABPC4L	NO		PABPC4L---Cluster3	-0.14	cg11937241	Body	cg11937241		NO		PABPC4L---Cluster3	-0.07	cg11937241	Body	cg11937241
PADI1	NO								YES	3.13
PADI3	YES	1.89							YES	9.33
PAFAH1B3	NO		PAFAH1B3---Cluster3	-0.09	cg08400147, cg20715295	TSS1500;5'UTR;TSS1500;TSS1500			NO		PAFAH1B3---Cluster6	-0.12	cg13915576	TSS1500;5'UTR;TSS1500;TSS1500
PAK1	NO		PAK1---Cluster9	-0.16	cg15003737, cg24536703	5'UTR;5'UTR	cg15003737, cg24536703		NO		PAK1---Cluster2	-0.06	cg09668344, cg14630206	5'UTR;5'UTR
PAK1	NO		PAK1---Cluster4	-0.11	cg13039082, cg22231719	5'UTR;5'UTR	cg22231719		NO		PAK1---Cluster6	-0.06	cg14076258, cg15003737, cg15140465, cg22231719, cg24536703	5'UTR;5'UTR	cg15003737, cg22231719, cg24536703
PAK6	NO								NO		PAK6---Cluster2	-0.05	cg01279378, cg01965476, cg06958211	5'UTR;5'UTR;TSS200, 5'UTR;5'UTR;TSS1500, 1stExon;5'UTR;5'UTR;5'UTR
PALM3	YES	1.34							NO
PANK1	NO		PANK1---Cluster5	-0.06	cg09747456, cg14967972, cg19953263, cg20349567	TSS200			NO
PANX1	NO								NO		PANX1---Cluster9	-0.11	cg15542639, cg21208539, cg24101009, cg24554151	Body
PAPOLG	NO								NO		PAPOLG---Cluster6	-0.05	cg19275978	TSS1500
PAQR3	NO		PAQR3---Cluster7	-0.34	cg25167574	TSS1500			NO
PAQR4	NO								NO		PAQR4---Cluster3	-0.04	cg02528159	Body
PAR-SN	NO								NO
PAR5	YES	1.36							NO
PARD3	NO		PARD3---Cluster5	-0.1	cg01176720, cg01313176, cg02538783, cg03398910, cg15726896, cg25017900, cg26795540	Body	cg01313176		NO		PARD3---Cluster6	-0.08	cg01313176, cg10731020	Body	cg01313176, cg10731020
PARD3	NO		PARD3---Cluster16	-0.05	cg09884107, cg10731020	Body	cg10731020		NO
PARD6A	YES	1.78	PARD6A---Cluster2	-0.12	cg01287707, cg01573194, cg09321029, cg11698099, cg15426734, cg16794070, cg26919100	Body;TSS1500;TSS1500;Body;TSS1500			NO
PARD6B	NO		PARD6B---Cluster8	-0.05	cg17786215, cg22478261	Body			NO
PARD6G	NO								NO		PARD6G---Cluster3	-0.09	cg13455896	Body;Body;Body
PARD6G	NO								NO		PARD6G---Cluster5	-0.08	cg20989899	Body;Body;Body
PARL	NO								NO		PARL---Cluster8	-0.14	cg25686905	TSS1500;TSS1500
PARP12	NO								NO		PARP12---Cluster2	-0.09	cg03873220, cg12013713	Body
PARP15	NO								NO		PARP15---Cluster1	-0.14	cg02346790, cg03840504, cg04564920, cg18016254, cg19166302, cg22821981, cg23442853	TSS200, Body, 5'UTR;1stExon, 1stExon
PARVB	NO		PARVB---Cluster4	-0.08	cg11553066, cg25257766	Body;Body	cg11553066, cg25257766		NO		PARVB---Cluster4	-0.06	cg11553066, cg20991347, cg25257766	Body;Body, Body;1stExon	cg11553066, cg25257766
PATZ1	NO		PATZ1---Cluster10	-0.05	cg21411490	Body;Body;Body;Body			NO
PAX6	YES	1.5	PAX6---Cluster12	-0.11	cg26932432	5'UTR;5'UTR;5'UTR			NO
PAX6	YES	1.5	PAX6---Cluster6	-0.09	cg03527353, cg08005992, cg10177238, cg11482099, cg14002345, cg16113298, cg18058532, cg22272457, cg25242557, cg25949958	5'UTR;1stExon;5'UTR;5'UTR, TSS200;5'UTR;TSS200, TSS1500;5'UTR;TSS1500			NO
PAX9	NO		PAX9---Cluster7	-0.04	cg19538655	5'UTR			NO
PBX2	NO								NO		PBX2---Cluster4	-0.06	cg02681370, cg03426888, cg25978487	Body
PC	NO								NO		PC---Cluster2	-0.07	cg01667185, cg05111110, cg11862081, cg15320059	Body;Body;1stExon;Body, Body;5'UTR;Body;1stExon;Body
PC	NO								NO		PC---Cluster6	-0.05	cg04174538, cg05634376, cg23022313	5'UTR;5'UTR;5'UTR
PCBD1	NO		PCBD1---Cluster2	-0.06	cg22997194	Body			NO
PCDHGA1	YES	1.45							NO
PCDHGA2	NO		PCDHGA2---Cluster6	-0.05	cg03447435, cg12375722, cg17557357, cg21073350, cg21161927, cg25592513	Body;Body;Body;TSS1500;TSS1500, Body;TSS200;Body;TSS200;Body			NO
PCDHGB1	NO		PCDHGB1---Cluster2	-0.06	cg08714996, cg22637837	1stExon;Body;Body;1stExon;Body			NO
PCLO	YES	1.35	PCLO---Cluster1	-0.06	cg00702008, cg06129054, cg15478390, cg17137182, cg17611951, cg18575176, cg19834134, cg24399959	TSS1500;TSS1500, TSS200;TSS200, 5'UTR;1stExon;1stExon;5'UTR, Body;Body, 1stExon;1stExon			NO
PCP2	NO								YES	1.58
PCP4L1	NO		PCP4L1---Cluster1	-0.08	cg01425967, cg01794501, cg07369190, cg10775792, cg11912330, cg27223727	TSS1500, Body, TSS200, 1stExon;5'UTR	cg01425967, cg01794501, cg07369190, cg10775792, cg11912330, cg27223727		YES	2.11	PCP4L1---Cluster1	-0.08	cg01425967, cg01794501, cg07369190, cg10775792, cg11912330, cg27223727	TSS1500, Body, TSS200, 1stExon;5'UTR	cg01425967, cg01794501, cg07369190, cg10775792, cg11912330, cg27223727
PCSK4	YES	1.69							NO
PCSK5	YES	1.51							NO
PCSK9	YES	1.64							NO
PCYT1B	YES	1.58	PCYT1B---Cluster5	-0.21	cg04402371, cg06157561, cg17511128, cg26889826	TSS200, 5'UTR;1stExon, TSS1500			NO
PDAP1	NO								NO		PDAP1---Cluster3	-0.06	cg21006425	Body
PDCD10	NO								NO		PDCD10---Cluster8	-0.07	cg18801567	5'UTR;5'UTR;5'UTR
PDE3B	NO		PDE3B---Cluster4	-0.12	cg18222865, cg27443779	TSS1500;5'UTR			NO
PDE3B	NO		PDE3B---Cluster1	-0.05	cg03439703, cg05532892, cg07152487, cg14400631, cg21901307, cg24054684, cg25606978, cg26224915, cg27143049	TSS1500;5'UTR, 1stExon;TSS1500, 1stExon;TSS200;5'UTR, TSS1500;5'UTR;1stExon, 1stExon;TSS1500;5'UTR			NO
PDE4B	NO		PDE4B---Cluster9	-0.07	cg23045908	Body;Body;Body;Body			NO
PDE4C	YES	1.76							NO
PDIA2	YES	3.64							YES	3.22
PDIK1L	NO								NO		PDIK1L---Cluster5	-0.07	cg17493193	Body;Body;Body
PDLIM1	NO								NO		PDLIM1---Cluster2	-0.1	cg04037905	Body
PDLIM4	NO		PDLIM4---Cluster3	-0.05	cg02033258, cg04518342, cg09877947, cg11843238, cg12564285, cg18301423, cg18758796, cg22638593	TSS200;TSS200, TSS1500;TSS1500, 5'UTR;1stExon;1stExon;5'UTR	cg02033258, cg04518342, cg09877947, cg11843238, cg12564285, cg18301423, cg18758796, cg22638593		NO		PDLIM4---Cluster3	-0.06	cg02033258, cg04518342, cg09877947, cg11843238, cg12564285, cg18301423, cg18758796, cg22638593	TSS200;TSS200, TSS1500;TSS1500, 5'UTR;1stExon;1stExon;5'UTR	cg02033258, cg04518342, cg09877947, cg11843238, cg12564285, cg18301423, cg18758796, cg22638593
PDLIM7	NO								NO		PDLIM7---Cluster10	-0.1	cg15225325	Body;Body;Body
PDP1	NO								NO		PDP1---Cluster5	-0.09	cg06991732	5'UTR;Body;5'UTR;Body;Body
PDPN	NO		PDPN---Cluster4	-0.07	cg17826518	1stExon;1stExon;5'UTR;Body;5'UTR;Body			NO
PDZD2	NO								YES	1.72
PDZD4	YES	1.43							NO
PDZD8	NO								NO		PDZD8---Cluster2	-0.05	cg03519180, cg03750061	Body
PDZK1	YES	2.08	PDZK1---Cluster2	-0.32	cg05803361, cg07164556, cg10321723, cg13019092, cg19353949	TSS1500, 5'UTR, TSS200			NO
PDZK1	YES	2.08	PDZK1---Cluster1	-0.18	cg00830283	5'UTR			NO
PDZK1IP1	NO								NO		PDZK1IP1---Cluster2	-0.09	cg02291556, cg07150145, cg09258479	TSS1500, TSS200
PELI2	NO		PELI2---Cluster4	-0.2	cg04368094, cg11121623	Body	cg04368094, cg11121623		NO		PELI2---Cluster5	-0.06	cg04368094, cg11121623	Body	cg04368094, cg11121623
PER1	NO								NO		PER1---Cluster5	-0.15	cg08521677	5'UTR
PEX11G	NO								NO		PEX11G---Cluster3	-0.1	cg03668539	Body
PF4V1	NO								YES	2.12
PGLYRP2	YES	1.74							NO
PHACTR3	YES	1.66							NO
PHB2	NO								NO		PHB2---Cluster1	-0.07	cg01777913, cg03410269, cg10818781, cg15778232	Body;TSS1500;Body, TSS1500;TSS1500;Body
PHF11	NO								NO		PHF11---Cluster1	-0.05	cg00092518, cg01214340, cg09997676, cg16956501, cg21320768, cg24481868, cg24984523, cg25162948	Body;1stExon;5'UTR, TSS200;Body, Body;5'UTR
PHGDH	NO		PHGDH---Cluster8	-0.07	cg14476101, cg16246545	Body			NO
PHLPP1	NO								NO		PHLPP1---Cluster14	-0.06	cg26166935	Body
PHTF1	NO		PHTF1---Cluster3	-0.1	cg01580044, cg22531889	Body, TSS1500	cg01580044, cg22531889		NO		PHTF1---Cluster3	-0.05	cg01580044, cg22531889	Body, TSS1500	cg01580044, cg22531889
PHYHD1	YES	3	PHYHD1---Cluster1	-0.23	cg12754854, cg13022129, cg13367612, cg13613439, cg14153069, cg14299940	TSS1500;TSS1500, 1stExon;5'UTR;1stExon;TSS1500;5'UTR, TSS200;TSS200, Body;Body;Body	cg12754854, cg13022129, cg13367612, cg13613439, cg14153069, cg14299940		YES	2.04	PHYHD1---Cluster2	-0.12	cg13367612, cg14299940	TSS200;TSS200, Body;Body;Body	cg13367612, cg14299940
PHYHD1	YES	3							YES	2.04	PHYHD1---Cluster1	-0.09	cg12754854, cg13022129, cg13613439, cg14153069	TSS1500;TSS1500, 1stExon;5'UTR;1stExon;TSS1500;5'UTR	cg12754854, cg13022129, cg13613439, cg14153069
PHYHIP	YES	2.53	PHYHIP---Cluster5	-0.24	cg05947740, cg13093774, cg18237323, cg23352722, cg26104206	1stExon;5'UTR;5'UTR;1stExon, 5'UTR;5'UTR			NO
PIAS2	NO		PIAS2---Cluster1	-0.04	cg00416882	Body;Body			NO
PIGR	YES	1.43							NO
PIGZ	NO		PIGZ---Cluster7	-0.12	cg23484358	5'UTR			NO
PIK3AP1	NO		PIK3AP1---Cluster4	-0.06	cg14093363, cg27190138, cg27664530	Body			NO
PIK3C2G	NO								NO		PIK3C2G---Cluster3	-0.12	cg17881542	5'UTR
PIK3R1	NO								NO		PIK3R1---Cluster5	-0.07	cg01251150, cg22592475	Body
PIK3R3	NO		PIK3R3---Cluster21	-0.28	cg27584146	TSS1500	cg27584146		YES	1.45	PIK3R3---Cluster14	-0.07	cg21579472, cg27584146	Body;Body, TSS1500	cg27584146
PIP5K1B	NO		PIP5K1B---Cluster2	-0.06	cg12488447, cg13634133, cg14385122, cg21413251	TSS200, TSS1500, 1stExon;5'UTR, 5'UTR			NO
PIPOX	YES	1.75							NO
PIR	YES	1.39							NO
PITPNM1	NO								YES	1.26
PITX1	NO								NO		PITX1---Cluster3	-0.06	cg02100373, cg02213684, cg02495310, cg08373003, cg13715631, cg21614303, cg23064601	Body
PITX2	NO		PITX2---Cluster6	-0.09	cg03144922, cg21726372, cg22914729, cg27398720	Body;Body;Body			NO
PITX2	NO		PITX2---Cluster4	-0.07	cg01616926, cg05522383, cg19134945, cg21735256	TSS200;TSS200, 5'UTR;5'UTR, 1stExon;5'UTR;1stExon;5'UTR			NO
PIWIL2	YES	2.93	PIWIL2---Cluster1	-0.31	cg00420450, cg02463440, cg02788857, cg07298985, cg09517075, cg10137597, cg10298898, cg14487702, cg18135555, cg23431988, cg26039829	TSS200;TSS1500, 5'UTR;TSS200, TSS1500;TSS1500	cg00420450, cg02463440, cg02788857, cg07298985, cg09517075, cg10137597, cg10298898, cg14487702, cg18135555, cg23431988, cg26039829	cg02463440, cg02788857, cg07298985, cg09517075, cg10137597, cg18135555, cg26039829	YES	2.48	PIWIL2---Cluster1	-0.12	cg00420450, cg02463440, cg02788857, cg07298985, cg09517075, cg10137597, cg10298898, cg14487702, cg18135555, cg23431988, cg26039829	TSS200;TSS1500, 5'UTR;TSS200, TSS1500;TSS1500	cg00420450, cg02463440, cg02788857, cg07298985, cg09517075, cg10137597, cg10298898, cg14487702, cg18135555, cg23431988, cg26039829	cg02463440, cg02788857, cg07298985, cg09517075, cg10137597, cg18135555, cg26039829
PKD1L2	YES	1.84							NO
PKIA	NO		PKIA---Cluster2	-0.07	cg04689061, cg12850252, cg17686936, cg21612207	TSS1500;TSS1500, TSS200;TSS200			NO
PKN3	NO		PKN3---Cluster1	-0.18	cg07950002	Body			NO
PKP2	NO								NO		PKP2---Cluster5	-0.08	cg19677302	Body;Body
PKP4	NO		PKP4---Cluster5	-0.11	cg07584765, cg13453203	Body;Body			NO
PLA2G4A	YES	1.69							NO
PLA2G4F	NO		PLA2G4F---Cluster1	-0.27	cg00150025, cg07720646, cg13065504, cg26350373	Body;Body, TSS200;TSS200	cg07720646		NO		PLA2G4F---Cluster2	-0.1	cg07720646	Body;Body	cg07720646
PLA2G6	NO		PLA2G6---Cluster2	-0.14	cg03409699, cg22326681	Body;Body	cg03409699		NO		PLA2G6---Cluster2	-0.11	cg03409699, cg11071146, cg15322185	Body;Body	cg03409699
PLAC1	YES	1.46							YES	2.04
PLAC8	NO		PLAC8---Cluster1	-0.13	cg00312125, cg23586595	5'UTR;5'UTR;5'UTR, 5'UTR;5'UTR			NO
PLAG1	YES	2.08	PLAG1---Cluster7	-0.11	cg15456925	5'UTR;TSS1500;TSS1500;TSS1500;5'UTR;TSS1500;5'UTR;TSS1500;TSS1500			YES	1.67
PLAT	YES	1.4							NO
PLAU	NO								NO		PLAU---Cluster3	-0.14	cg23837109	TSS1500;3'UTR;TSS1500
PLBD1	NO								YES	1.59	PLBD1---Cluster2	-0.13	cg04473902, cg07634645, cg11905611, cg17768691, cg19725903, cg25642234	TSS1500, TSS200		cg04473902, cg07634645, cg11905611, cg17768691, cg25642234
PLCB1	NO		PLCB1---Cluster3	-0.13	cg13570585, cg17510056, cg21844450, cg23657409, cg23797439, cg27591117	Body;Body, TSS1500;TSS1500, 1stExon;1stExon, TSS200;TSS200			NO
PLCB3	NO								YES	1.21	PLCB3---Cluster2	-0.05	cg01846046, cg02693486	Body
PLCE1	YES	1.44	PLCE1---Cluster7	-0.11	cg14741153	TSS1500			NO
PLCG1	NO								NO		PLCG1---Cluster3	-0.07	cg06457011, cg07893801	Body;Body
PLCG1	NO								NO		PLCG1---Cluster11	-0.07	cg24961795	Body;Body
PLCH2	NO								YES	1.76
PLD3	NO		PLD3---Cluster1	-0.14	cg08360726, cg10274022, cg25509871	5'UTR;5'UTR			NO
PLEK	NO		PLEK---Cluster1	-0.15	cg02861056, cg04872689, cg10812236, cg13060970, cg13468685	1stExon;5'UTR, Body			NO
PLEK2	NO								NO		PLEK2---Cluster1	-0.14	cg14437634, cg17641252	TSS1500, Body		cg17641252
PLEKHA4	NO								NO		PLEKHA4---Cluster3	-0.09	cg06339706, cg06705122	5'UTR;5'UTR
PLEKHF1	NO		PLEKHF1---Cluster3	-0.05	cg05897963	5'UTR			NO
PLEKHG4	YES	1.62	PLEKHG4---Cluster6	-0.04	cg11032474	TSS1500;1stExon;5'UTR;TSS200;5'UTR;TSS1500			NO
PLEKHG4B	YES	1.36							NO
PLEKHG5	NO								YES	1.38	PLEKHG5---Cluster1	-0.09	cg00253564, cg12426313	Body;Body;TSS1500
PLEKHG6	YES	1.42	PLEKHG6---Cluster4	-0.18	cg13022977, cg13320138, cg14749417, cg17181255, cg24333145, cg27271937	1stExon;5'UTR;5'UTR, TSS1500;TSS200			NO
PLEKHG7	NO								YES	2.5
PLEKHH3	NO								YES	1.32
PLEKHM2	NO		PLEKHM2---Cluster10	-0.08	cg09873284	Body			NO
PLIN2	NO		PLIN2---Cluster2	-0.11	cg06797533, cg13990947	TSS1500	cg06797533, cg13990947		NO		PLIN2---Cluster2	-0.11	cg06797533, cg13990947	TSS1500	cg06797533, cg13990947
PLIN4	YES	1.76							NO
PLIN5	YES	1.43							NO
PLLP	YES	1.87	PLLP---Cluster7	-0.21	cg06367311, cg06706876, cg08902977, cg23713520	Body		cg06706876	NO
PLOD2	NO		PLOD2---Cluster1	-0.11	cg00114393, cg02802029, cg06180356, cg10557828, cg24790788	TSS200;TSS200, TSS1500;TSS1500	cg00114393, cg02802029, cg06180356, cg10557828, cg24790788	cg02802029, cg24790788	NO		PLOD2---Cluster1	-0.12	cg00114393, cg02802029, cg06180356, cg10557828, cg24790788	TSS200;TSS200, TSS1500;TSS1500	cg00114393, cg02802029, cg06180356, cg10557828, cg24790788	cg02802029, cg24790788
PLS1	YES	1.61							NO		PLS1---Cluster3	-0.08	cg05652551	Body;Body
PLTP	NO		PLTP---Cluster3	-0.09	cg09863247, cg26321644	Body;Body			NO
PLXNA2	NO		PLXNA2---Cluster6	-0.18	cg02156570, cg19721764	3'UTR, Body			NO
PLXNB2	NO								YES	1.3
PMS2L11	NO								NO		PMS2L11---Cluster2	-0.04	cg01425807, cg06765022, cg07283891, cg26635467	TSS1500, Body
PNCK	YES	2.02	PNCK---Cluster2	-0.07	cg00598664, cg00849191, cg13367122, cg25122000, cg25323012	Body;TSS200, Body;TSS1500, 1stExon;TSS1500			YES	1.93
PNLDC1	YES	1.79	PNLDC1---Cluster1	-0.1	cg06479512, cg10210715, cg15758783, cg19045345, cg19327414, cg20519531, cg24100167, cg27095847	TSS200, 5'UTR;1stExon, Body, 5'UTR	cg19045345, cg20519531		NO		PNLDC1---Cluster6	-0.08	cg19045345, cg20519531	Body	cg19045345, cg20519531
PNMA5	YES	1.82							YES	3.33
PNMAL1	NO		PNMAL1---Cluster1	-0.2	cg10788735, cg14750269, cg17787159, cg22824998, cg27201673	TSS200;TSS200, TSS1500;TSS1500	cg10788735, cg14750269, cg17787159, cg22824998, cg27201673		NO		PNMAL1---Cluster1	-0.14	cg10788735, cg14750269, cg17787159, cg22824998, cg27201673	TSS200;TSS200, TSS1500;TSS1500	cg10788735, cg14750269, cg17787159, cg22824998, cg27201673
PNMAL2	NO								NO		PNMAL2---Cluster2	-0.06	cg03969996, cg04689048, cg06618097, cg11410682, cg16617301, cg22928599, cg24718465, cg25837277	1stExon;5'UTR, TSS200, TSS1500		cg06618097
PNMT	YES	1.59							NO
PNPLA1	NO								NO		PNPLA1---Cluster2	-0.06	cg01976992, cg02683846, cg17767484, cg18927901, cg22478258, cg23059700, cg26681975	5'UTR;1stExon;5'UTR, 5'UTR;5'UTR;TSS200, TSS1500;5'UTR;5'UTR
PNPLA3	YES	1.59	PNPLA3---Cluster3	-0.18	cg12868583	Body			NO
PNPLA4	NO								NO		PNPLA4---Cluster2	-0.04	cg01177664, cg04659622	5'UTR;5'UTR
PODXL2	NO		PODXL2---Cluster4	-0.05	cg27059819	TSS1500			NO
POLB	NO								YES	1.29
POLR2J3	YES	1.55							NO
POLR3B	NO								YES	1.26
POLR3H	NO								NO		POLR3H---Cluster2	-0.09	cg01259871	Body;Body;Body
POLR3H	NO								NO		POLR3H---Cluster1	-0.07	cg01001791, cg02803775	3'UTR;3'UTR;3'UTR;3'UTR, Body;Body;Body
POMC	NO								NO		POMC---Cluster1	-0.07	cg00293936, cg00674304, cg01926269, cg08030082, cg09916783, cg13025668, cg16302441, cg17736230, cg20387815, cg22900229, cg23598419, cg24425171, cg24718866	5'UTR;1stExon;5'UTR;1stExon, TSS200;TSS200, TSS1500;TSS1500, 5'UTR;5'UTR		cg08030082, cg16302441
POMGNT1	NO								NO		POMGNT1---Cluster1	-0.11	cg04089800	3'UTR;Body
PON2	NO		PON2---Cluster4	-0.05	cg13236881, cg15579148, cg18672670, cg22599769	TSS1500;TSS1500			NO
PON3	NO		PON3---Cluster2	-0.18	cg03605686, cg18241308, cg20985067	Body, TSS1500			NO
POU4F1	YES	1.41							NO
POU5F1	NO								YES	1.92
POU5F1B	NO								YES	1.62
PP14571	YES	1.84	PP14571---Cluster2	-0.06	cg06900899, cg12561497, cg14878988, cg15144453	Body;Body			NO
PPAPDC1B	NO		PPAPDC1B---Cluster7	-0.11	cg25405452	Body;Body;Body	cg25405452		NO		PPAPDC1B---Cluster6	-0.07	cg25405452	Body;Body;Body	cg25405452
PPDPF	NO								NO		PPDPF---Cluster4	-0.07	cg02665578, cg07882648, cg21642947, cg22185879	3'UTR, Body
PPM1E	NO		PPM1E---Cluster2	-0.08	cg02318535	TSS1500			NO
PPM1H	NO								NO		PPM1H---Cluster17	-0.11	cg21058511	Body
PPM1J	NO								YES	1.5
PPM1L	NO								NO		PPM1L---Cluster2	-0.17	cg01357135, cg02470874, cg04056576, cg04132452, cg22132509	Body
PPP1R13B	NO								NO		PPP1R13B---Cluster3	-0.12	cg03586793	Body
PPP1R14A	NO		PPP1R14A---Cluster1	-0.22	cg02571816, cg08052629, cg08196968, cg09007470, cg09515953, cg22557662	TSS1500, Body, TSS200	cg02571816, cg08052629, cg08196968, cg09007470, cg09515953, cg22557662	cg08052629	NO		PPP1R14A---Cluster1	-0.12	cg02571816, cg08052629, cg08196968, cg09007470, cg09515953, cg22557662	TSS1500, Body, TSS200	cg02571816, cg08052629, cg08196968, cg09007470, cg09515953, cg22557662	cg08052629
PPP1R14C	NO								YES	1.62
PPP1R14D	NO								YES	1.74	PPP1R14D---Cluster1	-0.1	cg04968426, cg06678772, cg23382741	1stExon;1stExon, TSS1500;TSS1500
PPP1R15A	NO								NO		PPP1R15A---Cluster1	-0.05	cg04396998, cg26909981	Body
PPP1R16A	NO								NO		PPP1R16A---Cluster1	-0.07	cg00994323, cg21518261, cg26078439	TSS1500
PPP1R16B	NO								NO		PPP1R16B---Cluster5	-0.05	cg16119522, cg26680502, cg27377213	TSS1500
PPP1R1B	YES	2.04	PPP1R1B---Cluster2	-0.28	cg01894322, cg06068801, cg14697334, cg18575532, cg24520381	Body;Body, TSS200;Body, 5'UTR;Body	cg01894322, cg14697334, cg24520381		NO		PPP1R1B---Cluster2	-0.15	cg01894322, cg08411435, cg14697334, cg19526455, cg24520381	Body;Body, Body;TSS1500, TSS200;Body	cg01894322, cg14697334, cg24520381
PPP1R1B	YES	2.04	PPP1R1B---Cluster1	-0.14	cg00112517, cg09762778, cg11164145	TSS200, Body;TSS1500, 1stExon;TSS1500	cg00112517, cg09762778, cg11164145		NO		PPP1R1B---Cluster1	-0.08	cg00112517, cg09762778, cg11164145	TSS200, Body;TSS1500, 1stExon;TSS1500	cg00112517, cg09762778, cg11164145
PPP1R1C	NO								YES	1.66
PPP1R3C	NO		PPP1R3C---Cluster1	-0.06	cg00830735, cg06051961, cg07640747, cg12486537, cg18644675, cg19902394, cg20475550, cg21017752, cg23909584, cg26448681	TSS1500, TSS200, Body	cg00830735, cg06051961, cg07640747, cg12486537, cg18644675, cg19902394, cg20475550, cg21017752, cg23909584, cg26448681		NO		PPP1R3C---Cluster4	-0.12	cg20114113	Body
PPP1R3C	NO								NO		PPP1R3C---Cluster1	-0.07	cg00830735, cg06051961, cg07640747, cg12486537, cg18644675, cg19902394, cg20475550, cg21017752, cg23909584, cg26448681	TSS1500, TSS200, Body	cg00830735, cg06051961, cg07640747, cg12486537, cg18644675, cg19902394, cg20475550, cg21017752, cg23909584, cg26448681
[truncated: 967 more rows]
