# Supplementary material for: NSD1 inactivation defines an immune cold, DNA hypomethylated subtype in squamous cell carcinoma
Source: Sci Rep. 2017 Dec 6;7:17064. doi: 10.1038/s41598-017-17298-x (PMC5719078; doi:10.1038/s41598-017-17298-x)
Supplement: Supplementary file 3 — Supplementary Dataset 2 [file 41598_2017_17298_MOESM3_ESM.xlsx]

## Sheet: NSD1_subtype_gene_table_with_So
Supplementary table 2: Genes underexpressed and/or hypermethylated in NSD1 subtypes of HNSC and LUSC (relative to other subtypes)
	Underexpressed/hypermethylated in HNSC NSD1 subtype								Underexpressed/hypermethylated in LUSC NSD1 subtype
Gene	Downregulated in the NSD1 subtype vs. other subtypes	Fold change expression (RSEM) in NSD1 subtype vs. other subtypes	Gene regions hypermethylated in NSD1 subtype	DNA methylation (Beta value) difference in NSD1 subtype vs. other subtypes	Probes within hypermethylated region	Gene features at hypermethylated probes	Hypermethylated probes that are also hypermethylated in LUSC NSD1 subtype	Hypermethylated probes that are also hypermethylated in Sotos syndrome	Downregulated in the NSD1 subtype vs. other subtypes	Fold change expression (RSEM) in NSD1 subtype vs. other subtypes	Gene regions hypermethylated in NSD1 subtype	DNA methylation (Beta value) difference in NSD1 subtype vs. other subtypes	Probes within hypermethylated region	Gene features at hypermethylated probes	Hypermethylated probes that are also hypermethylated in LUSC NSD1 subtype	Hypermethylated probes that are also hypermethylated in Sotos syndrome
ABCA2	NO								YES	0.72
ABCC3	NO								YES	0.5
ABCG2	NO								YES	0.56
ABHD1	NO								YES	0.54
ABHD4	NO								YES	0.72
ABL1	NO								YES	0.8
ABLIM3	YES	0.63							NO
ACSL6	NO								YES	0.55
ACSM5	YES	0.68							NO
ACTBL2	YES	0.75							NO
ACY3	YES	0.52							NO
ADAM12	NO								YES	0.55
ADAM19	YES	0.55	ADAM19---Cluster4	0.08	cg07540118, cg13926279	1stExon;5'UTR, Body			NO
ADAM28	YES	0.72							NO
ADAMDEC1	YES	0.67							NO
ADAMTS15	YES	0.52							NO
ADARB2	YES	0.75							NO
ADCY3	NO								YES	0.8
ADCY8	NO								YES	0.25
ADD2	NO								YES	0.36
ADHFE1	YES	0.62	ADHFE1---Cluster1	0.14	cg01588438, cg01988129, cg08090772, cg09383816, cg18065361, cg19283840, cg20295442, cg20912169, cg25046651	TSS200, Body, 5'UTR;1stExon			NO
ADORA1	YES	0.74							NO
ADPRHL1	YES	0.65							NO
ADRA1B	YES	0.6							NO
ADRB1	YES	0.7	ADRB1---Cluster2	0.08	cg05575054, cg13848598, cg14826456	1stExon			NO
ADRB2	YES	0.45							NO
AGGF1	NO								YES	0.86
AGPAT2	NO								YES	0.75
AGPAT9	NO								YES	0.41
AIF1L	NO								YES	0.62
AJAP1	YES	0.68							NO
AKAP2	YES	0.71							NO
AKAP6	YES	0.64							NO
ALDH1A2	YES	0.72	ALDH1A2---Cluster1	0.11	cg00930873, cg02888131, cg02900766, cg03365437, cg07721203, cg09162949, cg12382153, cg13198321, cg14805347	TSS200;TSS200, Body;Body, 5'UTR;1stExon;1stExon;5'UTR			NO
ALDH1B1	NO								YES	0.77
ALG2	NO								YES	0.79
AMDHD1	YES	0.64							NO
AMICA1	YES	0.66							NO
AMTN	YES	0.62							NO
ANGPTL1	YES	0.74							NO
ANKRD43	YES	0.73							NO
ANKRD44	YES	0.64							NO
ANO1	YES	0.7							NO
ANO4	YES	0.61							NO
ANP32B	NO								YES	0.76
ANXA10	NO								YES	0.47
ANXA13	YES	0.69							NO
AOAH	YES	0.72							NO
APBA2	NO								YES	0.65
APBB1IP	YES	0.6							NO
APOBEC3D	YES	0.62							NO
APOBEC3G	YES	0.48							NO
APOC2	YES	0.72							NO
APOL3	YES	0.68							NO
AQP10	YES	0.71							NO
ARHGAP15	YES	0.62							NO
ARHGAP28	YES	0.72							YES	0.63
ARHGAP9	YES	0.64							NO
ARL14	YES	0.55							NO
ARSB	NO								YES	0.75
ARSI	YES	0.51							NO
ART3	YES	0.72							NO
ASAM	YES	0.66							NO
ASB2	YES	0.5							NO
ASCL2	YES	0.45	ASCL2---Cluster3	0.08	cg02964724, cg05309948, cg06263495, cg06347739, cg09894698, cg10290276, cg11373604, cg11419064, cg13330341, cg13930892, cg14308479, cg18485844, cg19459876, cg20912770, cg22346124, cg27252164	TSS200, TSS1500, 1stExon;5'UTR, 1stExon			NO
ATP6V0E2	NO								YES	0.67
ATP8A1	YES	0.66							NO
ATP8A2	YES	0.52							NO
B4GALNT1	NO								YES	0.43
BAALC	YES	0.72							NO
BACH2	YES	0.53							NO
BAMBI	YES	0.71							NO
BARX2	NO		BARX2---Cluster2	0.11	cg04094148, cg04299135, cg17692125	TSS1500			NO
BASP1	YES	0.47	BASP1---Cluster4	0.1	cg07594209, cg08593949, cg19078576, cg19524676, cg23496260, cg26789869	5'UTR;TSS1500, 5'UTR;TSS1500;1stExon			NO
BATF3	NO								YES	0.69
BCL2L14	YES	0.68							NO
BEAN	YES	0.61							YES	0.62
BFSP1	NO								YES	0.66
BHLHE40	NO		BHLHE40---Cluster2	0.11	cg01864791, cg02220837, cg18768347, cg26344982	Body			NO
BMPER	YES	0.63							NO
BOD1	NO								YES	0.83
BSCL2	NO		BSCL2---Cluster1	0.17	cg00306721, cg01236148, cg03433986, cg05434115, cg06974871, cg09700470, cg10398590, cg17106175, cg21163128, cg26333513	TSS1500, TSS200, 1stExon;5'UTR			NO
BTC	YES	0.63							NO
BTLA	YES	0.65							NO
BTNL9	YES	0.72							NO
BVES	YES	0.73							NO
C11orf41	YES	0.52							YES	0.48
C11orf63	YES	0.48							NO
C11orf87	YES	0.74							NO
C13orf16	YES	0.73							NO
C13orf18	YES	0.68							NO
C13orf31	NO		C13orf31---Cluster3	0.07	cg11518945, cg27222172	5'UTR;1stExon;5'UTR;TSS1500			NO
C14orf162	NO								YES	0.49
C14orf34	YES	0.72							NO
C14orf64	YES	0.5							NO
C17orf60	YES	0.62							NO
C17orf87	YES	0.69							NO
C18orf1	YES	0.63							NO
C1orf186	YES	0.74							NO
C1orf228	YES	0.69							NO
C1orf229	NO								YES	0.6
C1orf31	NO								YES	0.72
C1orf68	YES	0.67							NO
C1QA	YES	0.57							NO
C1QB	YES	0.56							NO
C1QC	YES	0.56							NO
C1QL1	NO								YES	0.56
C21orf122	NO								YES	0.73
C2CD4A	YES	0.67							NO
C2CD4C	NO								YES	0.55
C2orf72	NO								YES	0.52
C2orf89	YES	0.72							NO
C3AR1	YES	0.59							NO
C3orf18	NO								YES	0.74
C3orf72	YES	0.74							YES	0.46
C5	NO								YES	0.67
C5orf20	YES	0.64							NO
C5orf25	NO								YES	0.66
C5orf54	NO								YES	0.73
C6orf142	YES	0.63							NO
C6orf186	NO								YES	0.44
C6orf59	YES	0.72							NO
C7orf13	YES	0.69	C7orf13---Cluster1	0.14	cg00292135	Body;TSS1500			NO
C8orf79	YES	0.72							NO
C9orf102	NO								YES	0.79
C9orf103	NO								YES	0.78
C9orf109	NO								YES	0.65
C9orf110	NO								YES	0.67
C9orf139	YES	0.66							NO
C9orf150	YES	0.68							NO
C9orf156	NO								YES	0.78
C9orf21	NO								YES	0.76
C9orf25	NO								YES	0.77
C9orf30	NO								YES	0.76
C9orf37	NO								YES	0.8
C9orf40	NO								YES	0.75
C9orf5	NO								YES	0.75
C9orf9	NO								YES	0.75
C9orf95	NO								YES	0.75
CA2	YES	0.65							NO
CACNG4	YES	0.69							NO
CALB2	NO								YES	0.46
CAMK1	NO								YES	0.76
CAMK2A	YES	0.6							NO
CAMK2N1	YES	0.73							NO
CAMK2N2	NO								YES	0.6
CAMK4	YES	0.69							NO
CARD11	YES	0.72							NO
CASP5	YES	0.69							NO
CASS4	YES	0.72							NO
CATSPERB	YES	0.75							NO
CBR3	NO								YES	0.64
CCBE1	YES	0.61	CCBE1---Cluster2	0.09	cg02774186, cg07126263, cg13643894, cg16443424, cg17298666, cg19184415	5'UTR;1stExon, TSS1500, TSS200, 1stExon, Body			NO
CCDC104	NO								YES	0.81
CCDC110	YES	0.71							NO
CCDC141	YES	0.69							NO
CCDC46	NO								YES	0.63
CCDC68	YES	0.68							NO
CCL13	YES	0.65							NO
CCL20	YES	0.65							NO
CCL4	YES	0.61							NO
CCL4L2	YES	0.67							NO
CCL5	YES	0.71							NO
CCL8	YES	0.7							NO
CCR1	YES	0.64							NO
CCR2	YES	0.71							NO
CCR4	YES	0.7							NO
CCR5	YES	0.59							NO
CCR6	YES	0.61							NO
CCR8	YES	0.66							NO
CD163	YES	0.65							NO
CD180	YES	0.7							NO
CD1A	YES	0.69							NO
CD1B	YES	0.68							NO
CD1C	YES	0.7							NO
CD1D	YES	0.7							NO
CD1E	YES	0.72							NO
CD2	YES	0.59							NO
CD200R1	YES	0.71							NO
CD209	YES	0.65							NO
CD226	YES	0.66							NO
CD244	YES	0.65							NO
CD247	YES	0.69							NO
CD27	YES	0.69							NO
CD274	YES	0.53							YES	0.53
CD28	YES	0.61							NO
CD300LF	YES	0.63							NO
CD37	YES	0.67							NO
CD3D	YES	0.66							NO
CD3E	YES	0.61							NO
CD3G	YES	0.64							NO
CD4	YES	0.63							NO
CD40LG	YES	0.7							NO
CD44	NO		CD44---Cluster5	0.1	cg02663352	Body;Body;Body;Body;Body			NO
CD48	YES	0.63							NO
CD53	YES	0.64							NO
CD6	YES	0.68							NO
CD69	YES	0.63							NO
CD7	YES	0.74							NO
CD72	YES	0.63							NO
CD74	YES	0.64							NO
CD82	NO		CD82---Cluster2	0.06	cg01889574, cg21108085	5'UTR;5'UTR			NO
CD84	YES	0.63							NO
CD8A	YES	0.6							NO
CD8B	YES	0.66							NO
CD96	YES	0.66							NO
CDC26	NO								YES	0.77
CDH2	YES	0.74							NO
CDK20	NO		CDK20---Cluster1	0.11	cg09074468, cg13685727	TSS200;TSS200;TSS200;TSS200;TSS200, 1stExon;1stExon;1stExon;1stExon;5'UTR;5'UTR;5'UTR;5'UTR;1stExon;5'UTR			YES	0.72
CDK5RAP2	NO								YES	0.66
CEACAM21	YES	0.65							NO
CEACAM4	YES	0.64							NO
CECR1	YES	0.75							NO
CECR2	YES	0.58							NO
CES1	NO								YES	0.36
CES4	NO								YES	0.41
CFL2	NO								YES	0.77
CFP	YES	0.73							NO
CGB8	YES	0.66							NO
CGREF1	NO								YES	0.55
CHGA	NO								YES	0.48
CHI3L2	YES	0.72							NO
CHRD	NO								YES	0.61
CHRNA6	YES	0.66							NO
CHRNB4	YES	0.56							NO
CIITA	YES	0.7							NO
CIZ1	NO								YES	0.8
CLCN4	YES	0.73							NO
CLEC10A	YES	0.69							NO
CLEC6A	YES	0.72							NO
CLEC7A	YES	0.66							NO
CLECL1	YES	0.71							NO
CLIC5	YES	0.7							NO
CLIP4	NO								YES	0.71
CMKLR1	YES	0.63							NO
CMYA5	YES	0.7							NO
CNN3	NO		CNN3---Cluster2	0.05	cg02718725, cg07823585, cg14669167, cg18158385, cg22045340, cg22333836, cg24731597, cg25026898, cg26619317	TSS200, 5'UTR;1stExon, Body			NO
CNTNAP3	YES	0.5							NO
COBL	YES	0.7							NO
COCH	NO								YES	0.47
COL22A1	YES	0.63							NO
COLQ	YES	0.67							NO
CORO2B	YES	0.62							NO
CPEB1	NO								YES	0.57
CPVL	YES	0.49							NO
CREB5	NO								YES	0.66
CREG1	NO								YES	0.62
CRTAM	YES	0.61							NO
CRTAP	NO								YES	0.78
CRYL1	NO								YES	0.77
CSF2RB	YES	0.75							NO
CST7	YES	0.66							NO
CTLA4	YES	0.62							NO
CTNNAL1	NO								YES	0.68
CTNNB1	NO								YES	0.84
CTSL1	NO								YES	0.67
CX3CR1	YES	0.65							NO
CXCL10	YES	0.54							NO
CXCL11	YES	0.57							NO
CXCL13	YES	0.73							NO
CXCL9	YES	0.56							NO
CXCR1	YES	0.75							NO
CXCR2P1	YES	0.63							NO
CXCR3	YES	0.64							NO
CXCR6	YES	0.62							NO
CXorf21	YES	0.64							NO
CXorf50B	NO								YES	0.68
CYBB	YES	0.61							NO
CYFIP2	YES	0.63							NO
CYP27C1	YES	0.66							NO
CYP39A1	YES	0.53							NO
CYP46A1	YES	0.69							YES	0.65
CYP4F11	NO								YES	0.32
CYSLTR1	YES	0.68							NO
CYSLTR2	YES	0.74							NO
CYTIP	YES	0.65							NO
DACT2	YES	0.66							NO
DAPK1	NO		DAPK1---Cluster4	0.13	cg08797471, cg13814950, cg13932603, cg20401521, cg22571217	5'UTR, TSS1500, TSS200			NO
DBH	YES	0.7							NO
DCC	NO								YES	0.44
DDAH2	NO		DDAH2---Cluster3	0.11	cg00608605, cg01379480, cg02257681, cg04055615, cg08962184, cg09684381, cg10403906, cg10690152, cg10709727, cg11261908, cg12442899, cg14074201, cg14294076, cg14533957, cg15260780, cg15264752, cg18216674, cg18330175, cg18785822, cg20412283, cg22147996	TSS200, 5'UTR, 1stExon;5'UTR			NO
DEFB4A	YES	0.74							NO
DENND1A	NO								YES	0.75
DGAT2	YES	0.56							NO
DGCR5	YES	0.74							YES	0.55
DGKG	NO								YES	0.55
DIAPH2	NO								YES	0.63
DIO3	YES	0.61							NO
DIRAS2	NO								YES	0.35
DISP2	YES	0.68							NO
DKFZp779M0652	YES	0.67							NO
DLL3	NO								YES	0.53
DLX1	NO								YES	0.54
DMBX1	YES	0.59							NO
DMGDH	YES	0.68							NO
DMRTC1B	YES	0.69							NO
DNAH14	YES	0.69							NO
DNAH5	YES	0.7							NO
DNAJB4	NO								YES	0.75
DNAJC18	NO								YES	0.8
DNAJC25	NO								YES	0.79
DOCK2	YES	0.6							NO
DOK1	NO								YES	0.79
DOLK	NO								YES	0.76
DPYSL4	NO								YES	0.55
DSCR6	YES	0.69							NO
DUSP4	NO		DUSP4---Cluster2	0.21	cg00782124, cg00936146, cg01576531, cg05418877, cg05972070, cg05976753, cg08777490, cg13273799, cg18070061, cg24420395	TSS200;Body, TSS1500;1stExon, Body;5'UTR;1stExon, Body;TSS1500			NO
DZIP1L	NO								YES	0.68
EDIL3	NO								YES	0.62
EDN2	YES	0.7							NO
EFHD2	NO		EFHD2---Cluster4	0.12	cg14036402, cg25978218	Body			NO
EFNB3	NO								YES	0.57
EFR3B	NO								YES	0.62
EGLN3	YES	0.54	EGLN3---Cluster3	0.25	cg05769169, cg07019438, cg08244848	1stExon, Body			NO
EGLN3	YES	0.54	EGLN3---Cluster1	0.1	cg04118888, cg08122140, cg14219290, cg15631323, cg21101356, cg22832061, cg24665290	TSS200, TSS1500, 1stExon;5'UTR			NO
EID2B	NO								YES	0.73
EID3	NO		EID3	0.09	cg01848457	1stExon;5'UTR;5'UTR;Body;Body;5'UTR			YES	0.65
EIF4E3	NO								YES	0.71
EIF5A2	NO								YES	0.69
ELFN2	YES	0.56							NO
ELMOD1	YES	0.71							NO
ELOVL2	NO								YES	0.6
EMB	YES	0.58							NO
EML1	YES	0.55							YES	0.52
EMX2	YES	0.7							NO
EMX2OS	YES	0.7							NO
EN1	YES	0.49	EN1---Cluster4	0.12	cg04960603, cg07529575, cg20359285, cg22030072, cg25927708	1stExon, Body			NO
EN1	YES	0.49	EN1---Cluster5	0.07	cg06704122, cg08050360, cg12231969, cg14297772, cg20585227, cg20804050, cg22231902, cg22714777	1stExon, TSS200, 1stExon;5'UTR			NO
EN2	YES	0.65							NO
ENPP2	YES	0.73							NO
EOMES	YES	0.71							YES	0.65
EPHA3	YES	0.69							NO
EPHB2	YES	0.69							NO
EPHB3	NO								YES	0.67
EPSTI1	YES	0.62							NO
ERP27	YES	0.66							NO
ERP44	NO								YES	0.8
ESR1	YES	0.57							NO
ESRRB	YES	0.73							NO
ETV4	NO								YES	0.58
ETV5	NO								YES	0.66
ETV7	YES	0.71							NO
EVI2A	YES	0.63							NO
EVI2B	YES	0.63							NO
F13A1	YES	0.74							NO
F2RL2	NO								YES	0.41
FABP5	YES	0.7							NO
FABP5L3	YES	0.69							NO
FAM122A	NO								YES	0.83
FAM124A	NO								YES	0.63
FAM125B	NO								YES	0.73
FAM149A	YES	0.59							NO
FAM169A	NO								YES	0.58
FAM181B	YES	0.66							NO
FAM26F	YES	0.62							NO
FAM38B	YES	0.74							NO
FAM55C	NO								YES	0.74
FAM69A	NO								YES	0.75
FAM69B	NO								YES	0.47
FAM70A	NO								YES	0.54
FAM84A	YES	0.64							NO
FANCC	NO								YES	0.77
FASLG	YES	0.65							NO
FBN2	NO								YES	0.36
FBXL6	NO		FBXL6---Cluster2	0.07	cg03753385, cg05494008	Body;TSS1500;Body			NO
FBXO43	YES	0.63							NO
FCGR1A	YES	0.62							NO
FCGR1B	YES	0.67							NO
FCGR1C	YES	0.63							NO
FCGR2B	YES	0.69							NO
FCGR2C	YES	0.68							NO
FCGR3A	YES	0.6							NO
FCRL3	YES	0.7							NO
FCRL6	YES	0.73							NO
FCRLA	YES	0.71							NO
FERMT3	YES	0.63							NO
FGD1	NO								YES	0.73
FGL2	YES	0.6							NO
FIGN	YES	0.59							NO
FKBP15	NO								YES	0.8
FKTN	NO								YES	0.77
FLJ12825	YES	0.67							NO
FLJ36777	NO								YES	0.67
FLRT2	YES	0.57	FLRT2---Cluster2	0.08	cg01537995, cg01711160, cg02305242, cg03506640, cg04975505, cg05855039, cg10406690, cg12080751, cg12155356, cg16800165, cg17410236, cg18070676, cg18845692, cg22518208, cg25120290, cg26651233	TSS200, 1stExon;5'UTR, TSS1500, 5'UTR			NO
FLRT2	YES	0.57	FLRT2---Cluster3	0.05	cg01919632, cg02805920, cg05295297, cg14125604, cg14400498, cg19622874, cg21571339, cg24775496	5'UTR			NO
FLRT3	YES	0.51							NO
FLT3	YES	0.7							NO
FNBP1	NO								YES	0.77
FOLR2	YES	0.67							NO
FOXC2	YES	0.61	FOXC2---Cluster4	0.09	cg03190266, cg03613339, cg04510512, cg09195198	1stExon;3'UTR, 1stExon			NO
FOXD3	NO		FOXD3---Cluster5	0.11	cg18279094, cg21836358	1stExon, 3'UTR;1stExon			NO
FOXL1	YES	0.5							NO
FOXL2	YES	0.68							NO
FOXP3	YES	0.63							NO
FPR3	YES	0.6							NO
FRMD3	YES	0.71							NO
FSD1	NO								YES	0.56
FSD1L	NO								YES	0.76
FUT7	YES	0.61							NO
FXYD2	YES	0.72							NO
FXYD6	YES	0.72							NO
FYB	YES	0.58							NO
FZD10	YES	0.58	FZD10---Cluster1	0.1	cg01568919, cg16498194	1stExon			NO
FZD2	NO								YES	0.67
FZD8	NO		FZD8---Cluster6	0.14	cg25920406	1stExon			NO
GALNT12	NO								YES	0.72
GAS7	NO		GAS7---Cluster11	0.11	cg13991233, cg25116216	TSS1500, 1stExon			NO
GBP1	YES	0.59							NO
GBP4	YES	0.65							NO
GBP5	YES	0.66							NO
GCNT4	NO								YES	0.69
GFI1	YES	0.7							NO
GFPT2	YES	0.68							NO
GFRA2	YES	0.74							NO
GGTA1	YES	0.6							NO
GIMAP5	YES	0.63							NO
GIMAP7	YES	0.7							NO
GJA3	YES	0.63							NO
GJB2	YES	0.67							NO
GJB6	YES	0.6							NO
GJC1	NO								YES	0.67
GKAP1	NO								YES	0.62
GLA	NO								YES	0.76
GLI2	NO								YES	0.49
GLIS1	YES	0.74							NO
GLT25D2	NO								YES	0.52
GNAL	YES	0.68							NO
GNAZ	NO								YES	0.58
GNG10	NO								YES	0.76
GNG4	NO								YES	0.54
GNLY	YES	0.68							NO
GOLGA7B	YES	0.62							NO
GOLM1	NO								YES	0.72
GOLPH3L	NO		GOLPH3L---Cluster1	0.1	cg01139966, cg01793088, cg04414720, cg09365446, cg12401651, cg15700487	TSS200, TSS1500			NO
GPM6A	YES	0.7							NO
GPR107	NO								YES	0.8
GPR141	YES	0.64							NO
GPR171	YES	0.61							NO
GPR174	YES	0.68							NO
GPR18	YES	0.66							NO
GPR25	YES	0.67							NO
GPR65	YES	0.61							NO
GPR68	YES	0.73							NO
GPR82	YES	0.62							NO
GPRIN1	NO								YES	0.7
GPRIN3	YES	0.63							NO
GPSM1	NO								YES	0.61
GRAP2	YES	0.65							NO
GREB1	YES	0.71							NO
GREB1L	NO								YES	0.42
GRIN2A	YES	0.72	GRIN2A---Cluster1	0.12	cg00287829, cg00518386, cg06758670, cg07642043, cg08621611, cg09239744, cg16368442, cg24764979, cg25047001	TSS1500;5'UTR;TSS200, TSS1500;TSS1500;TSS1500, TSS1500;TSS1500;TSS200, TSS1500;TSS1500;5'UTR;1stExon			NO
GRIN2A	YES	0.72	GRIN2A---Cluster5	0.11	cg02585344, cg03764381, cg05406943, cg06193383, cg09461286, cg16904585	5'UTR;5'UTR;TSS200;1stExon, 5'UTR;5'UTR;5'UTR, 5'UTR;1stExon;5'UTR;5'UTR;1stExon			NO
GRM4	YES	0.68							NO
GRM8	NO								YES	0.64
GSTM4	NO								YES	0.66
GUCY2D	YES	0.75							NO
GVIN1	YES	0.7							NO
GXYLT2	YES	0.67							NO
GYG2	NO								YES	0.6
GZMA	YES	0.62							NO
GZMB	YES	0.61							NO
GZMH	YES	0.61							NO
GZMK	YES	0.63							NO
GZMM	YES	0.67							NO
HABP2	YES	0.72							NO
HABP4	NO								YES	0.78
HAMP	YES	0.72							NO
HAVCR2	YES	0.59							NO
HBEGF	NO								YES	0.67
HCST	YES	0.62							NO
HDAC9	YES	0.72							NO
HECW1	YES	0.7							NO
HEPHL1	YES	0.73							NO
HEXB	NO								YES	0.79
HHEX	NO								YES	0.69
HIATL1	NO								YES	0.83
HK3	YES	0.7							NO
HLA	YES		HLA-F---Cluster2	0.08	cg01405582, cg05358170, cg10601943, cg11587584, cg11617938, cg12344104, cg13040666, cg14140375, cg22310628	Body;Body;Body			NO
HLA	YES		HLA-F---Cluster1	0.08	cg00504902, cg09296453, cg11423684, cg12588917, cg15331332, cg23892836, cg24351901, cg26069562	Body;Body;Body			NO
HLA-DMB	NO								NO
HLA-DOA	NO								NO
HLA-DPA1	NO								NO
HLA-DPB1	NO								NO
HLA-DQA1	NO								NO
HLA-DQA2	NO								NO
HLA-DQB1	NO								NO
HLA-DQB2	NO								NO
HLA-DRA	NO								NO
HLA-DRB1	NO								NO
HLA-DRB5	NO								NO
HLA-DRB6	NO								NO
HMX1	YES	0.71							NO
HN1L	NO		HN1L---Cluster5	0.1	cg06775420, cg10458734, cg27431500	Body			NO
HOXB9	NO								NO		HOXB9---Cluster4	0.04	cg14438019	Body
HOXC10	YES	0.63	HOXC10---Cluster3	0.07	cg03833604, cg26153631	TSS1500, 1stExon			NO
HOXC11	YES	0.49							NO
HOXC4	YES	0.58							NO
HOXC5	YES	0.6							NO
HOXC9	YES	0.59	HOXC9---Cluster1	0.1	cg01615018, cg02568274, cg03122669, cg03215137, cg05069426, cg07634179, cg10694030, cg12071536, cg13233407, cg13357393, cg14215586, cg16356837, cg21272774, cg23828720, cg24500832, cg26829131	TSS1500, TSS200, 5'UTR;1stExon, Body, 1stExon			NO
HPCAL4	YES	0.71							NO
HRG	NO								YES	0.54
HRH2	YES	0.63							NO
HS3ST3A1	YES	0.58	HS3ST3A1---Cluster3	0.11	cg04211115, cg18255166	1stExon			NO
HS3ST3A1	YES	0.58	HS3ST3A1---Cluster5	0.06	cg07480567, cg09463656, cg16861955, cg24375938	1stExon;5'UTR, TSS1500, TSS200			NO
HS6ST2	YES	0.72							NO
HSPA7	YES	0.64							NO
HTR1D	NO								YES	0.57
HTR7	YES	0.56							NO
HYAL4	YES	0.72							NO
IARS	NO								YES	0.79
ICOS	YES	0.59							NO
IDO1	YES	0.61							NO
IDO2	YES	0.67							NO
IFI6	YES	0.74							NO
IFIT2	YES	0.67							NO
IFIT3	YES	0.66							NO
IFNG	YES	0.62							NO
IFT27	NO								YES	0.78
IGF2BP1	NO								NO		IGF2BP1---Cluster5	0.05	cg02782889, cg04846243, cg06638433, cg10251328, cg12314713, cg13877465, cg14335894, cg16449699, cg17217189, cg23825688	TSS200;TSS200, 1stExon;1stExon;5'UTR;5'UTR, 1stExon;1stExon
IGFBP3	YES	0.63							NO
IGFBPL1	YES	0.72							NO
IGSF21	YES	0.57							NO
IGSF6	YES	0.62							NO
IKZF1	YES	0.6							NO
IL10RA	YES	0.58							NO
IL12B	YES	0.67							NO
IL12RB1	YES	0.61							NO
IL12RB2	YES	0.74							NO
IL13RA2	YES	0.75							NO
IL17D	YES	0.71							YES	0.59
IL18RAP	YES	0.68							NO
IL1RAPL2	NO								YES	0.62
IL20	YES	0.68							NO
IL21R	YES	0.58							NO
IL27	YES	0.73							NO
IL2RA	YES	0.6							NO
IL2RB	YES	0.62							NO
IL31RA	YES	0.68							NO
IL33	YES	0.68							NO
IL4I1	YES	0.73							NO
IL6	NO								YES	0.56
IL7R	YES	0.58							NO
IL9R	YES	0.66							NO
INHBA	YES	0.74							NO
INHBB	NO								YES	0.62
INVS	NO								YES	0.75
IPCEF1	YES	0.59							NO
IQGAP2	YES	0.56							NO
IRF4	YES	0.72							NO
IRF8	YES	0.6							NO
IRS2	NO		IRS2---Cluster6	0.07	cg05404236, cg10488031, cg16851425	1stExon			YES	0.62
IRX3	NO		IRX3---Cluster4	0.16	cg03970615, cg05001964, cg06304259, cg08279075, cg09888562, cg13660279	Body			NO
IRX3	NO		IRX3---Cluster2	0.11	cg01135754, cg04314114, cg07984286	Body			NO
IRX6	YES	0.65							NO
ISCA1	NO								YES	0.75
ISCA1P1	NO								YES	0.74
ITGA3	YES	0.72							NO
ITGA4	YES	0.73							NO
ITGA5	YES	0.7							NO
ITGAL	YES	0.67							NO
ITGB2	YES	0.74							NO
ITGB5	NO		ITGB5---Cluster3	0.11	cg00871980	Body			NO
ITIH4	YES	0.68							NO
ITK	YES	0.6							NO
ITPKA	NO								YES	0.61
JAKMIP1	YES	0.59							NO
JAKMIP2	NO								YES	0.35
JAZF1	NO								YES	0.7
JPH2	YES	0.73							NO
KANK4	YES	0.64	KANK4---Cluster4	0.16	cg06372391, cg07558455, cg09588271, cg16028201	5'UTR;1stExon, 5'UTR			NO
KATNAL1	NO								YES	0.77
KCNF1	YES	0.6							YES	0.54
KCNG1	YES	0.64							NO
KCNK12	NO								YES	0.63
KCNMA1	YES	0.74	KCNMA1---Cluster8	0.18	cg04688368, cg09405661, cg25655799	1stExon;1stExon;1stExon;1stExon, 1stExon;5'UTR;1stExon;5'UTR;5'UTR;1stExon;5'UTR;1stExon, TSS1500;TSS1500;TSS1500;TSS1500			NO
KCNMA1	YES	0.74	KCNMA1---Cluster4	0.11	cg01858517, cg03354113, cg05433039, cg05479582, cg09512236	Body;Body;Body;Body, 1stExon;1stExon;1stExon;1stExon, TSS1500;TSS1500;TSS1500;TSS1500			NO
KCTD17	NO								YES	0.79
KIAA0319	NO								YES	0.39
KIAA0368	NO								YES	0.8
KIAA0649	NO								YES	0.71
KIAA0748	YES	0.66							NO
KIAA1045	YES	0.63							NO
KIAA1239	YES	0.71							NO
KIAA1377	YES	0.74							NO
KIAA1549	NO								YES	0.6
KIAA1644	YES	0.66							NO
KIAA1755	YES	0.74							NO
KIAA1949	NO		KIAA1949---Cluster4	0.1	cg00278359, cg07474957, cg11288144, cg11414821, cg11554650, cg18427856, cg22413056	Body;1stExon, Body;Body			NO
KIF12	YES	0.67							NO
KLF6	NO		KLF6---Cluster6	0.2	cg06724409, cg12570716, cg13454226, cg23680451, cg25749254	Body;3'UTR;3'UTR;3'UTR, Body;Body;Body;Body			NO
KLRB1	YES	0.7							NO
KLRC1	YES	0.74							NO
KLRD1	YES	0.73							NO
KLRF1	YES	0.71							NO
KLRG1	YES	0.72							NO
KLRK1	YES	0.66							NO
KRT1	YES	0.7							NO
KRT10	YES	0.71							NO
KRT2	YES	0.64							NO
KRT6B	YES	0.73							NO
KRT6C	YES	0.72							NO
KRT84	YES	0.64							NO
KRTAP4-1	NO								NO
KY	YES	0.66							NO
KYNU	YES	0.53							NO
LAG3	YES	0.7							NO
LAIR1	YES	0.61							NO
LAMB2L	YES	0.69							NO
LASS2	NO								YES	0.85
LCE3D	YES	0.71							NO
LCP1	YES	0.63							NO
LGALS2	YES	0.67							NO
LHX2	NO								YES	0.48
LIFR	YES	0.7							NO
LILRA4	YES	0.68							NO
LILRA6	YES	0.7							NO
LILRB1	YES	0.62							NO
LILRB2	YES	0.64							NO
LILRB3	YES	0.69							NO
LILRB4	YES	0.66							NO
LILRB5	YES	0.66							NO
LIN7A	NO								YES	0.45
LMX1B	YES	0.58							YES	0.24
LOC100126784	YES	0.65							NO
LOC100129066	YES	0.7							NO
LOC100129534	YES	0.74							NO
LOC100131551	YES	0.65							NO
LOC100188949	YES	0.63							NO
LOC100233209	YES	0.67							NO
LOC100272217	NO								YES	0.73
LOC220930	NO								YES	0.68
LOC284749	YES	0.73							NO
LOC349196	YES	0.71							NO
LOC375190	NO								YES	0.67
LOC400043	YES	0.63							NO
LOC400696	YES	0.66							NO
LOC401431	NO								YES	0.64
LOC440173	YES	0.7							NO
LOC441089	NO								YES	0.82
LOC541471	NO								YES	0.73
LOC645431	YES	0.61							NO
LOC653653	NO								YES	0.77
LOC92973	YES	0.7							NO
LPAR1	NO								YES	0.55
LPCAT2	NO		LPCAT2---Cluster3	0.07	cg01751134, cg08416650, cg09793988, cg16176379, cg27458265	1stExon, 1stExon;5'UTR			NO
LPPR2	NO								YES	0.77
LRAT	YES	0.66							NO
LRP3	NO								YES	0.73
LRRC37A3	NO								YES	0.67
LRRK2	YES	0.6							NO
LRRN2	YES	0.57							NO
LRRTM2	YES	0.66							YES	0.62
LSM11	NO								YES	0.82
LTB	YES	0.66							NO
LY86	YES	0.6							NO
LY9	YES	0.66							NO
LYPD6B	YES	0.73							NO
MAGEF1	NO								YES	0.75
MAMDC2	YES	0.72							NO
MAP1A	NO								YES	0.68
MAP1B	NO								YES	0.5
MAP2	NO								YES	0.54
MAP4K1	YES	0.73							NO
MAPK9	NO								YES	0.78
MAPKAP1	NO								YES	0.84
MARCKS	NO		MARCKS---Cluster1	0.15	cg02004337, cg10474881, cg19203457, cg27241808	Body, 3'UTR			NO
MARCO	YES	0.7							NO
MBOAT2	NO								YES	0.71
MCFD2	NO								YES	0.8
MCOLN3	YES	0.43							YES	0.52
MDGA1	NO								YES	0.52
ME1	NO								YES	0.65
MECOM	YES	0.73							NO
MED22	NO								YES	0.83
MED27	NO								YES	0.82
MEF2C	YES	0.74							NO
MEGF9	NO								YES	0.66
MEP1A	YES	0.59							NO
MFAP3L	YES	0.74							YES	0.63
MFI2	NO								YES	0.64
MGAT5B	NO								YES	0.42
MGC16121	YES	0.64							NO
MGC16703	YES	0.57							NO
MGC45800	YES	0.61							NO
MICALCL	YES	0.73							NO
MKX	NO								YES	0.53
MMP12	YES	0.67							NO
MMP13	YES	0.7							NO
MMP28	YES	0.56							NO
MNDA	YES	0.59							NO
MOBP	NO								YES	0.5
MPDU1	NO		MPDU1---Cluster1	0.11	cg00103783, cg02925799, cg13530203, cg23616383, cg25758952, cg26160217	Body;1stExon, Body;Body, TSS200;TSS200, Body;5'UTR;1stExon			NO
MPDU1	NO		MPDU1---Cluster2	0.1	cg05086567, cg06931941, cg07451297, cg11874331, cg13546736, cg17887478	TSS1500;TSS1500, TSS200;TSS200			NO
MPEG1	YES	0.63							NO
MPP1	NO								YES	0.64
MPP2	NO								YES	0.6
MRAS	YES	0.62							NO
MRO	YES	0.74							YES	0.66
MRPS2	NO								YES	0.83
MS4A14	YES	0.74							NO
MS4A4A	YES	0.63							NO
MS4A6A	YES	0.58							NO
MS4A7	YES	0.63							NO
MSC	YES	0.59	MSC---Cluster1	0.08	cg03347018, cg06102330, cg06269753, cg09734791, cg14409559, cg14546394, cg20675505, cg23710218, cg24258699, cg25827490, cg25832771, cg26280666	TSS200, TSS1500, Body, 1stExon, 1stExon;5'UTR			YES	0.61
MSR1	YES	0.69							NO
MT1M	YES	0.74							NO
MT2A	YES	0.58							NO
MUCL1	YES	0.68							NO
MURC	YES	0.74							NO
MXRA5	YES	0.68							NO
MYEF2	NO								YES	0.6
MYH11	NO								YES	0.47
MYH15	YES	0.7							NO
NAMPT	NO		NAMPT---Cluster5	0.08	cg05004518, cg12624155	Body			YES	0.62
NAPSB	YES	0.64							NO
NAT8L	NO								YES	0.56
NAV2	NO		NAV2---Cluster14	0.14	cg03919694, cg06532544, cg11279425, cg23614979, cg25607321	5'UTR;5'UTR;Body;Body;1stExon;1stExon, TSS200;TSS200;Body;Body			NO
NCBP1	NO								YES	0.82
NCKAP1L	YES	0.58							NO
NCRNA00094	NO								YES	0.78
NCRNA00116	NO		NCRNA00116---Cluster1	0.15	cg02169857, cg03250220, cg08570243, cg10366439	Body			NO
NCRNA00152	NO								YES	0.69
NDRG4	NO								YES	0.57
NECAB2	NO								YES	0.41
NEFL	YES	0.6							YES	0.39	NEFL---Cluster2	0.09	cg01614020, cg16080876, cg22978087, cg24000873, cg24032666	TSS200, 1stExon, 5'UTR;1stExon
NEFM	YES	0.56	NEFM---Cluster1	0.14	cg02002551, cg03169018, cg04118306, cg12026749, cg17078116, cg20585869, cg22562942	5'UTR;Body, TSS200;Body, TSS200;1stExon	cg02002551, cg03169018, cg04118306, cg12026749, cg17078116, cg20585869, cg22562942		YES	0.44	NEFM---Cluster1	0.11	cg02002551, cg03169018, cg04118306, cg12026749, cg17078116, cg20585869, cg22562942	5'UTR;Body, TSS200;Body, TSS200;1stExon	cg02002551, cg03169018, cg04118306, cg12026749, cg17078116, cg20585869, cg22562942
NFAM1	YES	0.61							NO
NFATC2	YES	0.6							NO
NFE2	YES	0.72							NO
NGF	YES	0.59							YES	0.54
NHLH2	YES	0.62							NO
NID1	YES	0.69							NO
NINJ1	NO								YES	0.8
NIPAL4	YES	0.48	NIPAL4---Cluster1	0.07	cg03625676, cg13941669, cg15611624, cg22213386, cg23483765, cg25090510	Body, TSS200			NO
NKG7	YES	0.61							NO
NOX5	YES	0.63							NO
NPAS3	YES	0.7							NO
NPDC1	NO								YES	0.63
NPR2	YES	0.67							NO
NRSN2	NO								YES	0.77
NRXN2	NO								YES	0.58
NT5M	YES	0.6							YES	0.57
NTN5	YES	0.68							NO
NUP210	NO								YES	0.6
NXN	NO		NXN---Cluster40	0.08	cg23090603	Body			NO
OASL	YES	0.72							NO
OBFC2A	NO		OBFC2A---Cluster6	0.1	cg15454486, cg22795891	Body;Body			NO
ODZ3	YES	0.68							NO
OLFM1	NO								YES	0.31
OSGIN1	NO								YES	0.49
OXER1	YES	0.72							NO
P2RX5	NO								YES	0.62
P2RX7	YES	0.72							NO
P2RY10	YES	0.64							NO
P2RY12	YES	0.65							NO
P2RY13	YES	0.61							NO
P2RY8	YES	0.72							NO
PACSIN1	YES	0.75							NO
PADI2	YES	0.73							NO
PALM2	YES	0.71							NO
PANX2	NO								YES	0.44
PAQR5	YES	0.72							YES	0.68
PAQR6	YES	0.73							NO
PARD3B	YES	0.65							NO
PART1	YES	0.66							NO
PARVG	YES	0.73							NO
PATL2	YES	0.67							NO
PAX5	YES	0.56							NO
PBX3	NO								YES	0.7
PCBP3	NO								YES	0.53
PCDH7	YES	0.68							NO
PCDHA5	NO								YES	0.6
PCOLCE2	YES	0.67							NO
PCSK1N	NO								YES	0.43
PDCD1	YES	0.63							NO
PDCD1LG2	YES	0.53							YES	0.59
PDCL	NO								YES	0.84
PDE1C	YES	0.7							NO
PDE7A	NO		PDE7A---Cluster11	0.16	cg14864167	Body			NO
PDE9A	YES	0.75							YES	0.63
PDLIM3	YES	0.73							NO
PDZD4	NO								YES	0.61
PEA15	NO								YES	0.83
PELI2	YES	0.7							NO
PELO	NO								YES	0.8
PFN4	NO								YES	0.64
PGF	YES	0.7							NO
PHF19	NO								YES	0.79
PHF2	NO								YES	0.81
PHPT1	NO								YES	0.8
PIK3CG	YES	0.69							NO
PIK3R6	YES	0.68							NO
PIM1	NO								YES	0.69
PKDCC	YES	0.68							NO
PKIA	YES	0.69							NO
PKN1	NO								YES	0.69
PLA2G16	NO								YES	0.64
PLA2G2F	YES	0.61							NO
PLA2G7	YES	0.71							NO
PLD4	YES	0.68							NO
PLEK	YES	0.67							NO
PLXNC1	YES	0.74							NO
PMCH	NO								YES	0.66
PMEPA1	YES	0.71							NO
PML	NO		PML---Cluster11	0.1	cg16584662	Body;Body;Body;Body;Body;Body;Body;Body;Body			NO
PNMA3	YES	0.67							NO
PNMA6A	NO								YES	0.57
POPDC3	YES	0.69							NO
POU6F1	NO								YES	0.71
PPARG	YES	0.72							YES	0.55
PPFIA4	YES	0.7							NO
PPIEL	YES	0.64							NO
PPP1R16B	YES	0.69							NO
PPP2R2B	NO								YES	0.39
PPP2R2C	NO								YES	0.49
PPP4R4	YES	0.68							NO
PPP6C	NO								YES	0.85
PRELID2	NO								YES	0.75
PRF1	YES	0.74							NO
PRICKLE1	YES	0.73							NO
PRKCA	NO								YES	0.72
PRKCB	YES	0.61							NO
PRLR	YES	0.57	PRLR---Cluster3	0.04	cg04025074, cg07568344, cg15122171, cg26896912	5'UTR			NO
PROC	YES	0.73							NO
PRPF4	NO								YES	0.8
PRRT4	YES	0.73							NO
PRSS23	YES	0.6							NO
PRSS35	NO								YES	0.58
PSIP1	NO								YES	0.78
psiTPTE22	NO								NO		psiTPTE22---Cluster1	0.07	cg00332021, cg00816224, cg01836687, cg12431879, cg15554678, cg20009101, cg26581886, cg26822097	Body, TSS1500, TSS200
PSMB7	NO								YES	0.8
PSORS1C1	YES	0.72							NO
PTCRA	YES	0.65							NO
PTGER2	YES	0.7							NO
PTGR1	NO								YES	0.44
PTPDC1	NO								YES	0.82
PTPN22	YES	0.63							NO
PTPRC	YES	0.61							NO
PTPRCAP	YES	0.64							NO
PTPRD	NO								YES	0.38
PTPRJ	NO								YES	0.74
PTPRO	NO								YES	0.6
PTPRR	YES	0.63							NO
PURG	NO								YES	0.62
PXDN	NO		PXDN---Cluster7	0.12	cg05241015, cg09118932, cg09618102, cg12164282, cg12780678, cg14037665, cg19517718, cg24129977, cg25181651	TSS1500, TSS200, Body, 1stExon			NO
PXK	NO								YES	0.8
PYHIN1	YES	0.63							NO
QSOX2	NO								YES	0.79
RAB15	NO								YES	0.7
RAB39	YES	0.62							YES	0.63
RAB39B	NO								YES	0.65
RAB3B	NO								YES	0.41
RAB3IL1	NO								YES	0.69
RAB4A	NO		RAB4A---Cluster3	0.04	cg05043431, cg14559881	1stExon;5'UTR			NO
RAB6B	NO								YES	0.43
RAB9B	YES	0.73							YES	0.63
RAD23B	NO								YES	0.83
RAD51L3	NO								YES	0.78
RAET1G	YES	0.66							NO
RALB	NO								YES	0.71
RAMP1	YES	0.65							NO
RAP2B	NO		RAP2B---Cluster12	0.11	cg22678398	3'UTR;1stExon			NO
RASAL3	YES	0.74							NO
RASD2	YES	0.52							NO
RASEF	NO		RASEF---Cluster1	0.06	cg03031959, cg10319505, cg12969644, cg14419310	1stExon;5'UTR, TSS1500, TSS200, Body			NO
RASGRP1	YES	0.67							NO
RASL10B	NO								YES	0.55
RASSF6	YES	0.6							NO
RBM18	NO								YES	0.85
RBP7	NO								YES	0.52
RBPMS2	NO								YES	0.63
RCAN1	NO								YES	0.73
RDH16	YES	0.67							NO
RECK	NO								YES	0.65
REEP1	NO								YES	0.57
RET	YES	0.61							NO
RFPL1S	NO								YES	0.47
RGAG4	YES	0.7							NO
RGL4	YES	0.69							NO
RGS1	YES	0.66							NO
RGS18	YES	0.61							NO
RGS20	NO								YES	0.57
RGS6	NO								YES	0.43
RGS9	YES	0.63							YES	0.6
RHBDL3	NO								YES	0.55
RHOH	YES	0.73							NO
RIC3	YES	0.72							NO
RIMS3	YES	0.45							NO
RIT1	NO								YES	0.76
RNASE2	YES	0.71							NO
RNF112	YES	0.6							NO
RNF130	NO								YES	0.76
RNF149	NO		RNF149---Cluster1	0.12	cg03191504, cg11962007	Body			NO
RNF157	NO								YES	0.47
RNF182	YES	0.73							NO
ROR1	YES	0.74							NO
ROR2	YES	0.62							NO
RORB	YES	0.66							NO
ROS1	YES	0.74							NO
RP1	YES	0.61							NO
RPA2	NO		RPA2---Cluster1	0.15	cg00533620, cg01789150, cg05786725, cg08169949, cg22711679	TSS200, TSS1500			NO
RPL22L1	NO		RPL22L1---Cluster1	0.12	cg00182421	Body			NO
RPL7A	NO								YES	0.81
RRAGA	NO								YES	0.84
RRAGD	YES	0.7							NO
RSPH1	YES	0.7							NO
RSPO4	YES	0.7							NO
RTN1	YES	0.6							NO
RTN4RL1	YES	0.66							NO
RUFY4	YES	0.7							NO
RUSC2	NO								YES	0.74
RXRG	YES	0.68							NO
RYR3	YES	0.65	RYR3---Cluster2	0.13	cg02186782, cg04181150, cg10421002, cg11789740, cg12860391, cg15428578, cg17732372, cg21413325, cg24632756, cg25405123	TSS1500, Body, TSS200			NO
S100B	YES	0.62							NO
S1PR3	NO								YES	0.71
SAMD3	YES	0.63							NO
SAMD9L	YES	0.69							NO
SASH3	YES	0.6							NO
SAT2	NO								YES	0.81
SCAMP1	NO								YES	0.81
SCML4	YES	0.63							NO
SCN3B	YES	0.67							NO
SCN4A	NO								YES	0.49
SCN5A	NO								YES	0.53
SCN9A	NO								YES	0.51
SDC2	NO								YES	0.67
SDC3	NO								YES	0.77
SDK1	YES	0.65	SDK1---Cluster6	0.06	cg02329576, cg09461837, cg14414971, cg23194354	Body, TSS200, TSS1500			NO
SDK2	YES	0.63							NO
SEC14L2	YES	0.59							NO
SEC14L4	NO								YES	0.52
SEL1L3	NO								YES	0.71
SELL	YES	0.7							NO
SEMA4D	NO								YES	0.73
SEMA6A	YES	0.66	SEMA6A---Cluster8	0.04	cg06959182, cg07100508, cg08808402, cg09573435, cg09793594, cg11582456, cg12928668, cg19494010, cg19918005	1stExon;5'UTR, TSS200, 5'UTR			NO
SEMA6D	YES	0.65	SEMA6D---Cluster6	0.05	cg14428911, cg20869673, cg22367144	TSS1500;TSS1500;TSS1500;TSS1500;TSS1500;TSS1500			NO
SEPT1	YES	0.67							NO
SEPT3	NO								YES	0.65
SERP2	YES	0.73							NO
SERPINA1	YES	0.71							NO
SERPINB3	YES	0.73							NO
SERPINB4	YES	0.71							NO
SERPINE1	YES	0.72							NO
SERPINE2	YES	0.65							NO
SERPING1	YES	0.6							NO
SET	NO								YES	0.84
SFRP1	NO		SFRP1---Cluster3	0.14	cg01495122, cg04255616, cg10406295, cg13398291, cg15839448, cg17816908, cg21517947, cg22418909, cg24319902	TSS200, TSS1500, 1stExon, 1stExon;5'UTR			NO
SFRS13B	YES	0.66							NO
SFTPD	YES	0.61							NO
SFXN1	NO								YES	0.73
SH2D1A	YES	0.62							NO
SH3KBP1	NO								YES	0.73
SH3TC2	YES	0.7							NO
SHANK2	YES	0.64							NO
SHISA2	YES	0.54	SHISA2---Cluster1	0.13	cg00099976, cg00109356, cg03099431, cg08386692, cg09668400, cg16572375, cg17830985, cg20193324, cg23142799	TSS200, TSS1500, 1stExon			NO
SHISA4	NO								YES	0.7
SIGLEC1	YES	0.62							NO
SIGLEC10	YES	0.57							NO
SIGLEC14	YES	0.72							NO
SIGLEC5	YES	0.67							NO
SIGLEC7	YES	0.66							NO
SIGLEC8	YES	0.66							NO
SIRPG	YES	0.58							NO
SIX2	NO		SIX2---Cluster6	0.05	cg15019790	1stExon;5'UTR			NO
SKAP1	YES	0.59							NO
SLA2	YES	0.66							NO
SLAMF1	YES	0.66							NO
SLAMF6	YES	0.65							NO
SLAMF7	YES	0.53							NO
SLAMF8	YES	0.65							NO
SLC19A3	YES	0.66							NO
SLC22A3	YES	0.47	SLC22A3---Cluster4	0.09	cg07883823, cg08303612, cg17364114, cg22117918	TSS1500, Body, TSS200			NO
SLC26A10	NO								YES	0.55
SLC28A3	YES	0.62							NO
SLC31A1	NO								YES	0.78
SLC35D2	NO								YES	0.67
SLC35F3	YES	0.71							YES	0.48
SLC36A1	NO								YES	0.77
SLC36A4	NO								YES	0.74
SLC47A1	YES	0.71							YES	0.47
SLC6A11	YES	0.72							NO
SLC6A12	YES	0.62							NO
SLC6A17	YES	0.64							NO
SLC7A11	NO								YES	0.49
SLCO2A1	YES	0.71							NO
SLCO2B1	YES	0.57							NO
SLIT1	YES	0.7							NO
SLIT2	NO								YES	0.63
SMARCD3	NO								YES	0.73
SMC1B	YES	0.73	SMC1B---Cluster2	0.11	cg00610021, cg07636688, cg08066140	Body;TSS1500, 1stExon;TSS200			NO
SMOC1	YES	0.7							NO
SMOC2	NO								YES	0.44
SNCB	NO								YES	0.54
SNHG12	NO		SNHG12---Cluster1	0.07	cg03542031, cg07033395, cg12640482, cg15601452, cg19712659, cg26328951	Body;TSS1500, Body;TSS1500;TSS200, Body;TSS1500;Body			NO
SNHG7	NO								YES	0.75
SNX10	NO								YES	0.73
SNX24	NO								YES	0.81
SOAT1	NO								YES	0.81
SORCS1	YES	0.74							NO
SORCS2	YES	0.61							NO
SOST	NO								YES	0.19
SOX30	YES	0.69							NO
SOX4	NO		SOX4---Cluster7	0.15	cg13995516	3'UTR;1stExon			NO
SPARCL1	NO								YES	0.63
SPIB	YES	0.7							NO
SPIN1	NO								YES	0.85
SPIRE2	NO								YES	0.64
SPN	YES	0.6							NO
SPOCK1	NO								YES	0.6
SPOCK3	YES	0.73							NO
SPP1	NO								YES	0.59
SPTLC3	YES	0.67							NO
SQSTM1	NO								YES	0.79
SRXN1	NO								YES	0.51
SSPN	YES	0.65							NO
ST3GAL1	NO								YES	0.72
ST8SIA1	YES	0.74							NO
STAC	YES	0.73							NO
STAC3	YES	0.71							NO
STAT1	NO		STAT1---Cluster1	0.08	cg00137918, cg14951497	Body;Body, 5'UTR;5'UTR			NO
STAT5B	NO								YES	0.79
STC2	NO								YES	0.64
STOM	NO		STOM---Cluster2	0.04	cg05939335, cg07190485, cg14632002	5'UTR;1stExon;1stExon;5'UTR, Body;Body			NO
STON1	NO								YES	0.72
STRBP	NO								YES	0.7
STX11	NO								YES	0.7
STX17	NO								YES	0.81
SUCNR1	YES	0.61							NO
SURF4	NO								YES	0.81
SUSD1	NO								YES	0.79
SUSD5	YES	0.66							NO
SV2B	YES	0.69							NO
SYT14	NO								NO		SYT14---Cluster3	0.05	cg04932544, cg15149095, cg19922137	TSS200;TSS200;TSS200;TSS200;TSS200;TSS200, Body;Body;Body;Body;Body;Body, 1stExon;5'UTR;1stExon;Body;Body;5'UTR;5'UTR;1stExon;5'UTR;1stExon
SYT6	YES	0.68							NO
SYT7	YES	0.69							NO
TAF7	NO								YES	0.84
TAGAP	YES	0.67							NO
TARP	YES	0.67							NO
TBC1D10C	YES	0.67							NO
TBC1D19	NO								YES	0.8
TBC1D9B	NO								YES	0.84
TBX15	YES	0.58							NO
TBX21	YES	0.59							NO
TCTN1	NO								YES	0.77
TDRD10	YES	0.73							NO
TDRD7	NO								YES	0.74
TEX10	NO								YES	0.81
TFAP2C	NO		TFAP2C---Cluster5	0.11	cg09662034	Body			NO
TFEC	YES	0.66							NO
TGFBI	YES	0.64							NO
TGFBR1	NO								YES	0.76
TGFBR2	NO		TGFBR2---Cluster5	0.09	cg09417692	Body;Body			NO
THBD	YES	0.38	THBD---Cluster3	0.15	cg08354093, cg09083579, cg10185099, cg11769163, cg16339238, cg17368760, cg22152407, cg24562819, cg25397597	1stExon, TSS200, TSS1500			NO
THEMIS	YES	0.67							YES	0.52
THNSL2	YES	0.69							NO
THPO	NO								YES	0.55
THSD7A	NO								YES	0.56
TIFAB	YES	0.69							NO
TIGIT	YES	0.6							NO
TIMP3	YES	0.62							NO
TIMP4	NO								YES	0.57
TINAGL1	YES	0.71							NO
TLE6	YES	0.66							NO
TLL1	YES	0.63							NO
TLR3	YES	0.52							NO
TLR7	YES	0.62							NO
TLR8	YES	0.63							NO
TM4SF1	NO								YES	0.69
TMEFF1	NO								YES	0.7
TMEM116	NO								YES	0.67
TMEM155	NO								YES	0.58
TMEM156	YES	0.66							NO
TMEM158	NO								YES	0.57
TMEM163	YES	0.74							NO
TMEM17	NO								YES	0.73
TMEM176B	YES	0.64							NO
TMEM2	NO								YES	0.77
TMEM200A	YES	0.64							NO
TMEM203	NO								YES	0.82
TMEM38B	NO								YES	0.67
TMEM45A	YES	0.69							NO
TMEM55A	NO								YES	0.72
TMEM61	YES	0.61							NO
TMEM90B	NO								YES	0.53
TMEM92	YES	0.55							NO
TMPO	NO		TMPO---Cluster11	0.08	cg26869501	Body;Body;Body			NO
TNFAIP8L2	YES	0.59							NO
TNFRSF1A	NO		TNFRSF1A---Cluster3	0.18	cg09043214, cg14009561, cg23320693	Body			NO
TNFRSF6B	YES	0.69							NO
TNFRSF9	YES	0.58							NO
TNFSF11	YES	0.7	TNFSF11---Cluster1	0.09	cg00880018, cg03706954, cg04922681, cg06452665, cg13975523, cg18546689, cg21476299, cg24115264, cg24287239, cg24534742, cg26224671	Body;5'UTR, 1stExon;5'UTR;5'UTR, TSS200;5'UTR			NO
TNFSF12	YES								YES	0.75
TNFSF12-TNFSF13	NO								NO
TNFSF13B	YES	0.6							NO
TNFSF8	YES	0.64							NO
TNIK	YES	0.53							YES	0.61
TNIP3	YES	0.58							NO
TNPO1	NO								YES	0.76
TOR1A	NO								YES	0.79
TOX	YES	0.5							YES	0.66
TOX2	YES	0.73							NO
TPD52L2	NO		TPD52L2---Cluster14	0.15	cg22100563	Body;Body;Body;Body;Body;Body			NO
TRAFD1	NO		TRAFD1---Cluster4	0.13	cg11756029	Body;Body			NO
TRAT1	YES	0.62							NO
TREML3	NO								YES	0.36
TRHDE	YES	0.74							NO
TRIB3	NO								YES	0.7
TRIL	YES	0.7							NO
TRIM16L	NO								YES	0.56
TRIM22	YES	0.69							NO
TRIM9	YES	0.75							YES	0.48
TSHZ2	YES	0.71							NO
TSLP	YES	0.74							NO
TSPAN18	NO								YES	0.5
TSPAN2	YES	0.52							NO
TSPAN7	NO								YES	0.58
TTLL11	NO								YES	0.79
TTLL7	YES	0.54	TTLL7---Cluster1	0.03	cg00773459, cg05919561, cg15028282	1stExon;5'UTR, TSS1500, 5'UTR			NO
TUB	NO								YES	0.58
TUBB2B	YES	0.75							YES	0.48
TXK	YES	0.67							NO
TXN	NO								YES	0.64
TXNRD1	NO								YES	0.6	TXNRD1---Cluster1	0.11	cg01857475, cg03817911, cg09884423, cg10572274, cg18633684, cg20923245	5'UTR;5'UTR;Body;TSS1500;Body;5'UTR, 5'UTR;5'UTR;Body;TSS200;Body;5'UTR
UBASH3A	YES	0.6							NO
UBE2QL1	YES	0.74							NO
UBQLN1	NO								YES	0.83
UCHL1	NO								YES	0.48
UCK1	NO								YES	0.84
UGCG	NO								YES	0.77
UIMC1	NO								YES	0.81
UNC5A	YES	0.74							NO
UPF0639	NO								YES	0.62
URM1	NO								YES	0.82
USP44	YES	0.7							NO
USP51	YES	0.65							NO
VARS	NO		VARS---Cluster7	0.08	cg01279632, cg02597894, cg02980249, cg04368724, cg15948030	Body			NO
VAV1	YES	0.69							NO
VCAM1	YES	0.73							NO
VEGFC	YES	0.65							NO
VIM	NO		VIM---Cluster4	0.21	cg02746869, cg12874092, cg20319091	Body			NO
VSIG10	NO								YES	0.64
VSIG4	YES	0.68							NO
WARS	YES	0.66							NO
WASF1	NO								YES	0.66
WDFY4	YES	0.62							NO
WDR63	YES	0.53							NO
WNT11	NO								YES	0.41
WNT5B	YES	0.66							NO
XAF1	YES	0.67							NO
XIRP1	YES	0.72							YES	0.58
XPA	NO								YES	0.76
XYLT1	YES	0.67							NO
ZBTB10	YES	0.72							NO
ZBTB26	NO								YES	0.79
ZBTB38	NO								YES	0.78	ZBTB38---Cluster12	0.11	cg13787933	5'UTR
ZC3H12D	YES	0.59							NO
ZC3HAV1	NO		ZC3HAV1---Cluster5	0.08	cg04118234, cg19972822	Body;Body			NO
ZCCHC6	NO								YES	0.82
ZDBF2	NO								YES	0.66
ZDHHC8P1	YES	0.67							NO
ZDHHC9	NO								YES	0.81
ZEB1	NO								YES	0.73
ZFAND5	NO								YES	0.82
ZFR2	YES	0.74							NO
ZFYVE28	NO								YES	0.72
ZKSCAN3	NO		ZKSCAN3---Cluster1	0.1	cg03849074, cg13961449, cg18866106	1stExon;5'UTR;5'UTR;5'UTR, TSS200;5'UTR;5'UTR			NO
ZNF189	NO								YES	0.81
ZNF217	NO								NO		ZNF217---Cluster1	0.1	cg01692482, cg07617814, cg12032027	1stExon
ZNF280C	NO		ZNF280C---Cluster4	0.09	cg13187657	5'UTR			NO
ZNF367	NO								YES	0.75
ZNF438	NO		ZNF438---Cluster3	0.04	cg01977213, cg02452627, cg02503501, cg05888120, cg06335251, cg11111696, cg17016094, cg17554553, cg19826864	TSS1500;TSS1500;TSS1500;TSS1500;TSS1500;TSS1500;TSS1500, TSS200;TSS200;TSS200;TSS200;TSS200;TSS200;TSS200, 5'UTR;5'UTR;1stExon;1stExon;5'UTR;5'UTR;1stExon;5'UTR;5'UTR;1stExon;1stExon;1stExon;Body			NO
ZNF488	YES	0.75							NO
ZNF510	NO								YES	0.79
ZNF608	YES	0.61							NO
ZNF683	YES	0.66							NO
ZNF704	YES	0.61							NO
ZNF781	NO								NO		ZNF781---Cluster1	0.09	cg03611452, cg04784475, cg06940614, cg10701051, cg14587524, cg22685966, cg25324105, cg25875213	TSS200, 5'UTR;1stExon, 5'UTR, TSS1500
ZNF80	YES	0.69							NO
ZNF804A	YES	0.74							NO
ZNF831	YES	0.66							NO
ZNF853	NO								YES	0.61
ZSWIM5	YES	0.63							NO
