# Supplementary material for: NSD1 inactivation defines an immune cold, DNA hypomethylated subtype in squamous cell carcinoma
Source: Sci Rep. 2017 Dec 6;7:17064. doi: 10.1038/s41598-017-17298-x (PMC5719078; doi:10.1038/s41598-017-17298-x)
Supplement: Supplementary file 4 — Supplementary Dataset 3 [file 41598_2017_17298_MOESM4_ESM.xlsx]

## Sheet: All_used_CpGs_MaxNrFeatures_5.t
Supplementary table 3: CpGs used to predict the NSD1 subtype in HNSC NSD1 PAM model
CpG probe	Gene	chromosome	position	Region	Relation to CpG Island	Number_of_folds
cg12658495		chr1	9448660		OpenSea	10
cg14509299		chr9	36489476		S_Shore	10
cg17258335		chr17	1474778		N_Shelf	9
cg01532187	KIAA1688	chr8	145805577	Body	N_Shore	9
cg08259450	DUSP13	chr10	76869460	TSS1500	N_Shore	6
cg08103706		chr16	56713771		N_Shelf	6
cg04014002	KIAA1522	chr1	33206468	TSS1500	N_Shore	4
cg10576151		chr1	90229631		S_Shore	2
cg13763633		chr9	128169624		N_Shore	1
