# Supplementary material for: NSD1 inactivation defines an immune cold, DNA hypomethylated subtype in squamous cell carcinoma
Source: Sci Rep. 2017 Dec 6;7:17064. doi: 10.1038/s41598-017-17298-x (PMC5719078; doi:10.1038/s41598-017-17298-x)
Supplement: Supplementary file 5 — Supplementary Dataset 4 [file 41598_2017_17298_MOESM5_ESM.xlsx]

## Sheet: Supplementary table 3.txt
Supplementary table 4: Cytokine RNA expression, relative to HPRT, in three cell lines
Gene	PCI13-control	PCI13-shRNA	FADU-control	FADU-shRNA	SCC6-control	SCC6-shRNA
APLNR	7.62e-05	1.57e-05		2.14e-05	5.64e-05	5.53e-05
C5	0.00321443	0.00488543	0.00133988	0.000665365	0.0201307	0.000230403
CCL1	1.04e-05	6.56e-06
CCL11	1.91e-05	4.23e-05			7.21e-06	2.67e-06
CCL13	1e-05	6.83e-06	0.000405792
CCL16			0.00632981
CCL17	2.6e-05	2.27e-05	0.000151083	1.32e-06	0.00287372	8.48e-05
CCL18	0.000574878	1.32e-05		0.00108332	7.74e-06
CCL19	1.93e-05	3.87e-05		9.39e-06	1.71e-05	7.18e-06
CCL2	0.0539231	0.00576623	0.000801041	0.000197984	7.15e-05	0.00303799
CCL20	0.00673677	0.0124384	0.000100747	4.46e-05	0.000817286	0.00205066
CCL21	3.41e-06	1.76e-05	5.25e-06	8.06e-06
CCL22	0.000423618	0.00021573	6.04e-05	7.05e-05	0.014757	0.000605161
CCL23
CCL24	0.000899864	0.000288964	8.47e-06	2.66e-05	3.09e-05	4.47e-05
CCL25	3.98e-05	1.54e-05	0.000109273	0.000163637	0.000248204	0.000139418
CCL26	0.019036	0.00113893	0.00156591	0.0128936	0.000137066	0.00068021
CCL27	0.000366588	0.000127635	0.000581439	0.000426677	6.9e-05	4.32e-05
CCL28	0.013413	0.0042396	0.195468	0.00839124	0.210654	0.0313747
CCL3	0.000593351	0.00056651		7.92e-06		9.5e-05
CCL4	8.17e-05	3.84e-05	2.1e-05		4.2e-05	4.01e-06
CCL5	0.0288759	0.0261906	0.0018867	0.00733897	0.0260281	0.00053112
CCL7	0.00524583	0.00232884				1.08e-06
CCL8	0.000389857	0.000128194
CCR10	3.92e-05	2.77e-05	0.000533572	0.000392309	0.000654267	0.000307391
CCR2
CCR3	6.29e-05	1.73e-05	1.56e-05	0.000154869	0.000557534	0.000641598
CCR4	0.000111459	9.5e-05	6.09e-05	8.99e-06	0.000146435	0.00036824
CCRL1	0.00120368	0.00116865	0.00101479	0.000617273	0.00397149	0.00391912
CCRL2	0.000218516	0.000327504	0.000390113	0.0021901	1.41e-05	0.0115496
CKLF	0.260198	0.311363	0.34224	0.337205	0.544683	0.0634314
CLCF1	0.00290313	0.00741908	0.0051221	0.0120107	0.0315076	0.0217235
CMTM1	0.000724139	0.000682973	0.000334334	0.000727392	0.00120234	0.000710319
CSF2	0.00919221	0.0506673	0.000329667	0.00134195	0.0166324	0.0155379
CSF3	0.000128827	0.000471286	0.000186948	3.98e-05	7.16e-06	3.08e-05
CX3CL1	0.000200853	2.99e-05	2.69e-05		0.000283905	0.00928888
CXCL1	0.788279	1.77985	0.0184322	0.0195771	0.420353	0.257496
CXCL10	0.00399619	0.00130951	0.000347482	0.000499295	0.000865982	0.000374201
CXCL11	0.00537697	0.00483214	0.000341476	0.00125846	0.00100257	0.000957335
CXCL12						3.74e-05
CXCL13	7.83e-06	9.27e-06			7.33e-06	5.5e-06
CXCL14	0.0440765	0.00126735	1.81e-05	0.000133465	5.68e-05	0.000470918
CXCL16	0.12222	0.0827797	0.0735424	0.0617177	0.274495	0.238875
CXCL2	0.244538	1.28523	0.0361515	0.0246991		1.13534
CXCL3	0.151098	0.571836	0.00947743	0.00604284	0.0454646	0.0121736
CXCL5	0.00158718	0.00759954		7.18e-06	0.000283784	0.000270806
CXCL6	9.67e-05	0.000169286			1.49e-05	0.0229078
CXCL9	0.000139955	6.8e-05			9.57e-05	1.88e-05
CXCR4			0.158558	0.125883	0.000177845	0.000276433
CXCR5	2.4e-06	1.69e-06	0.00152462			3.31e-06
DARC	5.61e-06				1.13e-05	2.78e-06
GDF5	1.79e-05	1.03e-05			0.000115509	0.000160285
GPR81	1.71e-05	2.26e-06		3.44e-06	0.00257228	0.000143471
GRB2	0.223943	0.149179	0.159355	0.142799	0.65838	0.218715
GUSB	0.191988	0.160392	0.370754	0.551291	1.2126	0.177006
HIF1A	1.09526	0.411066	0.230672	0.357441	0.830847	0.971487
IFNG		4.23e-06				1.92e-06
IFNGR1	0.242812	0.167056	0.0602723	0.0515686	1.29607	0.123539
IFNK	2.33e-05	7.08e-05			4.94e-06	0.000747134
IL10	5.19e-05	2.16e-05				3.27e-05
IL12A	0.00143032	0.00151688	0.000506241	0.0011598	0.0158217	0.00420051
IL12B	0.000142619	6.54e-05	3.78e-05	2.91e-05	5.23e-06	9.48e-06
IL13	3.03e-06	3.11e-06		4.39e-06	6.88e-06
IL16	6.03e-05	4.9e-05	2.28e-05	4.4e-05		0.000445123
IL18	0.204611	0.0648566	0.0853049	0.240836	0.0659541	0.0679101
IL1A	0.264715	0.607807	0.0078872	0.0177722	0.0305192	0.174164
IL1B	0.130532	0.194865	0.00168492	0.0104123	0.0208256	0.339354
IL1RAP	0.0521206	0.0347631	0.00326341	0.00470537	0.57061	0.119112
IL2	1.69e-06
IL4	1.46e-06	2.19e-06
IL5	2.24e-06
IL6	0.162576	0.1256	0.143597	0.153178	0.000276286	0.045519
IL8	0.693295	2.26732	0.0839091	0.0711697	0.149639	0.232883
IL9	2.25e-06	5.26e-06			6.33e-05
JAK2	0.0155782	0.0152621	0.0276405	0.0229642	0.0593687	0.0281302
MYD88	0.00946039	0.0103809	0.00775443	0.00940441	0.0438297	0.0123616
NFKB1	0.248164	0.269184	0.207169	0.0747714	0.312417	0.253372
PF4	0.000282918	0.0015754				9.14e-05
PPBP	0.000210701	0.00157256		1.68e-06	0.00709616	0.00986617
SCYE1	0.452752	0.613915	0.556304	0.323072	1.65953	0.714128
SLIT2	0.0201462	0.00702583	0.0133063	0.00819692		0.0728585
SOCS5	0.00321821	0.00233943	0.00456218	0.00564889	0.0123577
STAT3	0.264107	0.215506	0.167077	0.117799	2.95737	0.309607
STAT4	0.00751428	0.00370349	9.59e-05	6.15e-05	0.00312592	0.00108811
TLR2	0.0284258	0.0312492			0.0131535	0.0301767
TLR4	0.000606389	0.000427218	0.0135907	0.00971926	0.0190053	0.000983102
TNF	0.0349679	0.0444491	0.000275204	0.000117158	0.00109339	0.0233819
TNFRSF1A	0.272091	0.227167	0.0747304	0.184221	1.33335	0.691796
TNFSF10	0.176812	0.0453773	1.84e-05	1.93e-05	1.1179	0.0118663
TNFSF14	0.00105097	0.000668863	0.000367613	0.000675896	0.000509096	0.000146269
TYMP	0.142819	0.067557	0.00576782	0.00620642	0.0207712	0.00464587
XCL1	0.0169372	0.00585356	7.64e-06	6.14e-05	0.000600165	0.00171526
XCR1	0.00330888	7.50582	4.2e-06	9.72e-06		0.0227347
